# Supplementary material for: Metabolite and transcriptome analyses reveal the effects of salinity stress on the biosynthesis of proanthocyanidins and anthocyanins in grape suspension cells
Source: Front Plant Sci. 2024 Mar 21;15:1351008. doi: 10.3389/fpls.2024.1351008 (PMC10993317; doi:10.3389/fpls.2024.1351008)
Supplement: Supplementary file 1 [file DataSheet_1.xlsx]

## Sheet: Sheet1
gene_id	Module	Description
VIT_05s0077g01580	brown	major allergen Pru av 1
VIT_02s0025g04300	brown	protein P21
VIT_02s0025g04310	brown	Thaumatin-like protein
VIT_05s0094g00340	brown	class IV chitinase precursor
VIT_05s0049g00550	brown	early nodulin-75-like
VIT_14s0081g00030	brown	pathogenesis-related protein PR-4
VIT_02s0025g04330	brown	VVTL1 precursor
VIT_04s0079g00690	brown	glutathione S-transferase
VIT_05s0049g00510	brown	ethylene-responsive transcription factor 1B
VIT_08s0007g06040	brown	glucan endo-1,3-beta-glucosidase
VIT_05s0020g05040	brown	Glu S.griseus protease inhibitor
VIT_05s0136g00260	brown	chalcone synthase 2
VIT_03s0088g00710	brown	basic form of pathogenesis-related protein 1
VIT_07s0031g00050	brown	cysteine proteinase COT44
VIT_05s0094g00330	brown	Endochitinase EP3
VIT_12s0057g01200	brown	acetyl-CoA acetyltransferase, cytosolic 1
VIT_11s0016g05530	brown	blue copper protein
VIT_13s0067g02870	brown	probable chalcone--flavonone isomerase 3
VIT_05s0049g01790	brown	60S ribosomal protein L23
VIT_18s0001g09400	brown	cytochrome b5
VIT_05s0020g04110	brown	early light-induced protein 1, chloroplastic
VIT_18s0001g14310	brown	Flavanone 3-dioxygenase
VIT_06s0004g08150	brown	trans-cinnamate 4-monooxygenase
VIT_16s0098g00730	brown	60S ribosomal protein L9
VIT_19s0090g01570	brown	40S ribosomal protein S8
VIT_02s0025g03600	brown	probable phospholipid hydroperoxide glutathione peroxidase
VIT_05s0029g00020	brown	60S ribosomal protein L13a-4
VIT_13s0019g01440	brown	Elongator complex protein 5
VIT_02s0025g04290	brown	protein P21
VIT_10s0003g01360	brown	low-temperature-induced cysteine proteinase
VIT_04s0023g03370	brown	naringenin,2-oxoglutarate 3-dioxygenase
VIT_10s0003g03150	brown	60S ribosomal protein L18a
VIT_19s0090g01340	brown	glycine-rich protein DC7.1-like
VIT_06s0004g06610	brown	peptidyl-prolyl cis-trans isomerase CYP20-1
VIT_15s0046g00170	brown	MYBPA1 protein
VIT_14s0068g00930	brown	chalcone synthase
VIT_02s0025g04280	brown	protein P21 isoform X1
VIT_13s0019g01430	brown	heat shock cognate 70 kDa protein 2
VIT_14s0068g00920	brown	Chalcone synthase
VIT_00s0323g00070	brown	21 kDa protein
VIT_12s0059g00570	brown	fasciclin-like arabinogalactan protein 7
VIT_06s0061g01240	brown	Histone deacetylase HDT1
VIT_06s0004g04300	brown	probable histone H2B.1
VIT_05s0077g01070	brown	universal stress protein PHOS32 isoform X1
VIT_14s0006g02950	brown	LOB domain-containing protein 41
VIT_06s0061g00120	brown	glucan endo-1,3-beta-glucosidase precursor
VIT_14s0006g00350	brown	glutamine synthetase 1;2
VIT_09s0002g02970	brown	hypothetical protein VITISV_044245
VIT_06s0004g04180	brown	zinc finger protein ZAT11
VIT_14s0006g02310	brown	unnamed protein product, partial
VIT_05s0062g01000	brown	probable aldo-keto reductase 4
VIT_17s0000g01910	brown	glutamine synthetase cytosolic isozyme 1
VIT_01s0011g04350	brown	fructose-bisphosphate aldolase 3, chloroplastic
VIT_08s0007g06890	brown	60S ribosomal protein L21-1
VIT_09s0002g05080	brown	probable disease resistance protein At1g61300
VIT_08s0007g07690	brown	polygalacturonase-inhibiting protein
VIT_19s0027g00710	brown	60S ribosomal protein L27-3
VIT_14s0068g01370	brown	translocon-associated protein subunit beta
VIT_03s0091g00640	brown	40S ribosomal protein S29
VIT_18s0001g12800	brown	dihydroflavonol 4-reductase
VIT_18s0001g02470	brown	probable L-ascorbate peroxidase 6, chloroplastic isoform X1
VIT_04s0044g00040	brown	dirigent protein 19-like
VIT_18s0001g01130	brown	putative expansin-A17
VIT_03s0088g00690	brown	basic form of pathogenesis-related protein 1
VIT_08s0040g01820	brown	hypothetical protein VITISV_028612
VIT_09s0002g01320	brown	germin-like protein
VIT_07s0141g00770	brown	ras-related protein RABA5e
VIT_19s0014g01420	brown	14-3-3-like protein D
VIT_03s0063g01870	brown	cold-regulated 413 plasma membrane protein 2
VIT_14s0128g00570	brown	Germin-like protein subfamily 1 member 15
VIT_06s0061g00100	brown	glucan endo-1,3-beta-glucosidase
VIT_16s0050g00090	brown	transmembrane ascorbate ferrireductase 1
VIT_03s0088g00700	brown	Basic form of pathogenesis-related protein 1
VIT_03s0180g00260	brown	probable cinnamyl alcohol dehydrogenase 1
VIT_12s0057g00100	brown	PREDICTED: uncharacterized protein LOC100257932
VIT_04s0008g02460	brown	plasma membrane ATPase 4
VIT_05s0077g00950	brown	ATP-citrate synthase beta chain protein 2
VIT_17s0000g00200	brown	Ethylene-responsive transcription factor ERF114
VIT_01s0011g02200	brown	glutamine synthetase
VIT_02s0236g00020	brown	PREDICTED: uncharacterized protein LOC104882174
VIT_14s0060g02360	brown	histone H2A.1
VIT_10s0003g01240	brown	14-3-3-like protein D isoform X2
VIT_00s0274g00090	brown	probable NAD(P)H dehydrogenase (quinone) FQR1-like 1
VIT_14s0108g00270	brown	aldose 1-epimerase
VIT_08s0040g01710	brown	phenylalanine ammonia-lyase
VIT_09s0002g00130	brown	ATPase 10, plasma membrane-type
VIT_12s0059g01060	brown	fatty acid hydroperoxide lyase 1
VIT_18s0001g10360	brown	PREDICTED: uncharacterized protein LOC100254049
VIT_03s0063g00370	brown	Ferredoxin--nitrite reductase, chloroplastic
VIT_05s0020g00970	brown	1,4-dihydroxy-2-naphthoyl-CoA thioesterase 1
VIT_14s0128g00520	brown	PREDICTED: esterase
VIT_05s0020g04160	brown	Stem-specific protein TSJT1
VIT_03s0091g00560	brown	leucine-rich repeat protein 2-like
VIT_04s0069g00800	brown	serine/arginine-rich splicing factor RSZ22 isoform X2
VIT_16s0022g01440	brown	transketolase, chloroplastic
VIT_07s0005g00590	brown	blue-light photoreceptor PHR2
VIT_14s0068g01920	brown	peroxidase 55
VIT_14s0083g00580	brown	S-adenosylmethionine decarboxylase proenzyme
VIT_18s0001g12830	brown	mannan endo-1,4-beta-mannosidase 7
VIT_07s0191g00130	brown	histone H3.3
VIT_16s0039g02230	brown	UDP-glucose:flavonoid 3-O-glucosyltransferase
VIT_10s0003g01070	brown	protein trichome birefringence-like 38
VIT_02s0033g01120	brown	probable methyltransferase PMT20
VIT_13s0064g00840	brown	carotenoid cleavage dioxygenase 1
VIT_05s0062g01190	brown	pirin-like protein
VIT_17s0000g00680	brown	unnamed protein product, partial
VIT_05s0094g00220	brown	endochitinase EP3
VIT_04s0008g07110	brown	Aspartyl protease family protein
VIT_18s0001g01080	brown	PREDICTED: uncharacterized protein LOC100854733
VIT_18s0001g02770	brown	unnamed protein product, partial
VIT_04s0023g03190	brown	peptidyl-prolyl cis-trans isomerase Pin1
VIT_07s0005g00490	brown	UDP-glucuronic acid decarboxylase 2
VIT_05s0049g00410	brown	1-aminocyclopropane-1-carboxylate oxidase homolog 1
VIT_02s0033g00450	brown	transcription factor MYBA3
VIT_00s0187g00360	brown	Uclacyanin 1
VIT_12s0059g02650	brown	transcription factor ILR3 isoform X2
VIT_04s0008g00820	brown	far upstream element-binding protein 2
VIT_01s0026g00220	brown	aldehyde dehydrogenase family 2 member B4, mitochondrial isoform X1
VIT_19s0090g01350	brown	glycine-rich protein DC7.1 isoform X1
VIT_17s0000g07200	brown	flavonoid 3'-hydroxylase
novel.942	brown	PREDICTED: uncharacterized protein LOC100261242
VIT_08s0056g00190	brown	pyruvate kinase, cytosolic isozyme
VIT_02s0025g04250	brown	Thaumatin-like protein
VIT_01s0010g03510	brown	Flavonoid 3',5'-methyltransferase
VIT_01s0011g03110	brown	myb family transcription factor EFM
VIT_17s0000g05580	brown	(-)-isopiperitenol/(-)-carveol dehydrogenase, mitochondrial
VIT_03s0088g00260	brown	serine carboxypeptidase-like 16
VIT_07s0151g00260	brown	putative quinone-oxidoreductase homolog, chloroplastic
VIT_19s0140g00210	brown	heme-binding protein 2
VIT_08s0032g00240	brown	cytochrome P450 71D9
VIT_02s0025g04340	brown	protein P21 isoform 1
VIT_10s0003g02450	brown	protein SRG1
VIT_05s0049g00400	brown	1-aminocyclopropane-1-carboxylate oxidase homolog 1
VIT_16s0098g00850	brown	caffeic acid O-methyltransferase
VIT_00s0181g00240	brown	ribosomal RNA-processing protein 17 isoform X1
VIT_14s0006g01580	brown	E3 ubiquitin-protein ligase UPL3-like isoform X2
VIT_01s0127g00260	brown	ATP-citrate synthase alpha chain protein 1 isoform X1
VIT_00s0670g00010	brown	T-complex protein 1 subunit eta
VIT_13s0019g04460	brown	phenylalanine ammonia-lyase G1
VIT_06s0004g02620	brown	phenylalanine ammonia-lyase
VIT_16s0050g00910	brown	protein DETOXIFICATION 35
VIT_14s0006g01990	brown	eukaryotic translation initiation factor 5-like
VIT_01s0011g05250	brown	PREDICTED: uncharacterized protein At4g22758
VIT_07s0104g01800	brown	glutathione S-transferase F13
VIT_05s0020g01490	brown	protein RALF-like 33
VIT_07s0151g00490	brown	NADH dehydrogenase [ubiquinone] iron-sulfur protein 4, mitochondrial
VIT_13s0106g00790	brown	diphosphomevalonate decarboxylase MVD2
VIT_19s0085g00730	brown	prohibitin-1, mitochondrial isoform X1
VIT_17s0000g03620	brown	20 kDa chaperonin, chloroplastic
VIT_01s0026g02710	brown	NAC transcription factor 29
VIT_19s0014g02870	brown	glycosyl hydrolase 5 family protein-like isoform X3
VIT_04s0023g01320	brown	probable NAD(P)H dehydrogenase (quinone) FQR1-like 2
VIT_13s0019g02360	brown	pyrroline-5-carboxylate synthetase
VIT_04s0008g06170	brown	hydroxyproline O-arabinosyltransferase 1
novel.902	brown	PREDICTED: uncharacterized protein At2g34160
VIT_12s0028g01150	brown	Protein detoxification 41
VIT_11s0016g02450	brown	serine acetyltransferase 5
VIT_08s0056g00690	brown	UBP1-associated protein 2A
VIT_13s0101g00100	brown	PREDICTED: uncharacterized protein At2g38710
VIT_06s0080g00320	brown	PREDICTED: uncharacterized protein LOC100248360
VIT_07s0129g00630	brown	E3 ubiquitin-protein ligase SP1
VIT_18s0122g00870	brown	RING-H2 finger protein ATL80 isoform X3
VIT_09s0002g00890	brown	protein TIFY 10A
VIT_05s0102g00120	brown	probable glutathione peroxidase 2
VIT_16s0039g02040	brown	4-coumarate--CoA ligase 2
novel.1323	brown	uncharacterized protein LOC117925307 isoform X2
VIT_15s0046g01590	brown	acidic endochitinase-like
VIT_11s0037g00220	brown	BEACH domain-containing protein C2
VIT_12s0055g00450	brown	PREDICTED: uncharacterized protein LOC100252142
VIT_07s0005g00270	brown	nucleolar protein 16
VIT_08s0007g05880	brown	protein EARLY RESPONSIVE TO DEHYDRATION 15
VIT_17s0119g00120	brown	kunitz trypsin inhibitor 2
VIT_11s0052g01800	brown	zinc finger protein CONSTANS-LIKE 5
VIT_10s0116g00760	brown	glucose-6-phosphate/phosphate translocator 2, chloroplastic
VIT_00s0220g00070	brown	beta-glucosidase 42
VIT_14s0066g00540	brown	nuclear pore complex protein GP210
VIT_13s0019g03990	brown	uncharacterized protein LOC117928755
VIT_12s0057g00180	brown	unnamed protein product, partial
VIT_01s0026g01080	brown	serine/threonine-protein phosphatase PP2A catalytic subunit-like
VIT_17s0000g05030	brown	UDP-arabinopyranose mutase 1
VIT_18s0001g11760	brown	protein DETOXIFICATION 33
VIT_10s0116g00430	brown	U-box domain-containing protein 36 isoform X1
VIT_12s0035g01980	brown	PHD finger protein Alfin1
VIT_12s0028g01160	brown	protein DETOXIFICATION 41
VIT_00s0404g00020	brown	transmembrane protein 184 homolog DDB_G0279555
VIT_01s0011g03360	brown	PREDICTED: uncharacterized protein LOC100266408 isoform X1
VIT_16s0098g01350	brown	Oligopeptide transporter 6
VIT_19s0015g00550	brown	nudix hydrolase 10 isoform X2
VIT_05s0049g00430	brown	1-aminocyclopropane-1-carboxylate oxidase-like 1
VIT_11s0103g00300	brown	mitochondrial outer membrane import complex protein METAXIN
VIT_08s0007g07950	brown	zinc finger A20 and AN1 domain-containing stress-associated protein 8
VIT_01s0011g00250	brown	probable 6-phosphogluconolactonase 1
VIT_18s0001g10520	brown	non-specific lipid-transfer protein-like 1 isoform X1
VIT_13s0019g03650	brown	Low temperature-induced protein lt101.2
VIT_05s0077g00030	brown	ammonium transporter 1 member 1
VIT_02s0025g02490	brown	PREDICTED: uncharacterized protein LOC100266707
VIT_01s0011g04830	brown	chitin-binding lectin 1
VIT_03s0038g00230	brown	purple acid phosphatase
VIT_11s0149g00060	brown	PREDICTED: uncharacterized protein LOC104880696
VIT_01s0127g00720	brown	carbonic anhydrase 2 isoform X1
VIT_05s0049g00600	brown	unnamed protein product, partial
VIT_05s0049g01420	brown	peroxisomal membrane protein PMP22
VIT_00s2349g00010	brown	mitochondrial uncoupling protein 5
VIT_00s0271g00110	brown	probable NAD(P)H dehydrogenase (quinone) FQR1-like 1
VIT_12s0057g01280	brown	heterogeneous nuclear ribonucleoprotein 1-like
VIT_19s0085g00610	brown	hypothetical protein CK203_028133
VIT_13s0067g02930	brown	PREDICTED: expansin-A8
VIT_03s0180g00320	brown	gallate 1-beta-glucosyltransferase-like
VIT_04s0008g01380	brown	protein ALP1-like
VIT_14s0108g00190	brown	Aldose 1-epimerase
VIT_12s0057g00090	brown	uncharacterized protein LOC117926330
VIT_01s0011g05860	brown	aspartate-semialdehyde dehydrogenase
VIT_18s0001g01460	brown	hypothetical protein VITISV_035816
VIT_03s0063g00810	brown	probable carboxylesterase 5
VIT_07s0005g04890	brown	probable glutathione S-transferase
VIT_13s0019g03220	brown	proline transporter 2 isoform X1
VIT_19s0090g01000	brown	GDP-L-galactose phosphorylase 1
VIT_00s0225g00050	brown	protein DETOXIFICATION 29
VIT_07s0104g00090	brown	Basic helix-loop-helix protein A
VIT_06s0004g01510	brown	linoleate 13S-lipoxygenase 2-1, chloroplastic-like
VIT_09s0002g01800	brown	dihydrolipoyllysine-residue acetyltransferase component 2 of pyruvate dehydrogenase complex, mitochondrial
VIT_13s0019g00040	brown	beta-hexosaminidase 1
VIT_17s0000g02520	brown	PREDICTED: uncharacterized protein LOC100853969 isoform X2
VIT_13s0067g03200	brown	protein NRT1/ PTR FAMILY 5.4
VIT_12s0028g01120	brown	probable polyamine oxidase 2
VIT_07s0104g01730	brown	potassium transporter 5-like
VIT_16s0098g00560	brown	Protein SPIRAL1-like 1
VIT_16s0098g01370	brown	RNA-binding protein 1 isoform X1
VIT_18s0001g08150	brown	putative beta-1,4-xylosyltransferase IRX9H
VIT_03s0038g00130	brown	unnamed protein product, partial
VIT_01s0011g03730	brown	Transcription factor MYB62
VIT_19s0014g04690	brown	indole-3-acetic acid-amido synthetase GH3.6
VIT_14s0066g01130	brown	universal stress protein A-like protein
VIT_16s0098g00610	brown	mitochondrial import inner membrane translocase subunit TIM22
VIT_17s0000g09680	brown	28 kDa ribonucleoprotein, chloroplastic
VIT_14s0171g00130	brown	ribulose-phosphate 3-epimerase, cytoplasmic isoform
VIT_06s0080g01240	brown	putative phosphatidylglycerol/phosphatidylinositol transfer protein DDB_G0282179
VIT_07s0031g00010	brown	small RNA degrading nuclease 1
VIT_14s0068g01040	brown	Ethylene-responsive transcription factor ERF113
VIT_19s0015g00050	brown	ABC transporter C family member 3
VIT_05s0077g00610	brown	desiccation-related protein PCC13-62
VIT_12s0055g00440	brown	hypothetical protein CK203_101468
VIT_00s0324g00050	brown	linamarin synthase 2-like
VIT_19s0090g00460	brown	aconitate hydratase, cytoplasmic
VIT_02s0033g00380	brown	Transcription factor MYB113
VIT_03s0063g00830	brown	2-hydroxyisoflavanone dehydratase
VIT_19s0014g02160	brown	protein DEHYDRATION-INDUCED 19 homolog 4
VIT_18s0001g07200	brown	transcription factor bHLH143
VIT_16s0098g00270	brown	succinate dehydrogenase assembly factor 4, mitochondrial
VIT_04s0008g02920	brown	desiccation-related protein PCC13-62
VIT_08s0056g00310	brown	protein PIN-LIKES 6
VIT_19s0014g02990	brown	nuclear/nucleolar GTPase 2
VIT_15s0046g01570	brown	acidic endochitinase
VIT_14s0066g01190	brown	PREDICTED: uncharacterized protein LOC100254241
VIT_01s0137g00230	brown	ultraviolet-B receptor UVR8
VIT_04s0069g00770	brown	putative UDP-sugar transporter DDB_G0278631
VIT_06s0004g06770	brown	protein PSY3 isoform X1
VIT_14s0083g00320	brown	cinnamoyl-CoA reductase-like SNL6 isoform X2
VIT_03s0097g00560	brown	unnamed protein product, partial
VIT_18s0001g08630	brown	PREDICTED: uncharacterized protein LOC100257450 isoform X2
VIT_01s0026g02650	brown	KH domain-containing protein At4g18375 isoform X1
VIT_01s0137g00430	brown	glycosyl hydrolase 5 family protein-like
VIT_14s0030g02020	brown	perakine reductase isoform X1
VIT_01s0011g06450	brown	non-functional NADPH-dependent codeinone reductase 2
VIT_06s0009g00850	brown	protein STRICTOSIDINE SYNTHASE-LIKE 3
VIT_12s0057g01240	brown	indole-3-glycerol phosphate synthase, chloroplastic
VIT_14s0066g01600	brown	unnamed protein product, partial
VIT_17s0000g08000	brown	protein NUCLEAR FUSION DEFECTIVE 2
VIT_03s0017g00870	brown	acetyl-CoA-benzylalcohol acetyltransferase-like
VIT_18s0122g00880	brown	outer envelope pore protein 21, chloroplastic
VIT_06s0004g06940	brown	zinc transporter 6, chloroplastic
VIT_01s0146g00380	brown	GSH-induced LITAF domain protein
VIT_06s0061g01300	brown	arogenate dehydratase 3, chloroplastic
VIT_05s0020g02790	brown	Nuclear transcription factor Y subunit C-9
VIT_06s0004g05860	brown	PREDICTED: uncharacterized protein LOC100255366
VIT_18s0001g01030	brown	probable nucleoredoxin 2 isoform X1
VIT_14s0081g00190	brown	sigma factor binding protein 2, chloroplastic
VIT_09s0002g05730	brown	caffeoylshikimate esterase
VIT_12s0028g02000	brown	phospholipase A1-IIdelta
VIT_05s0020g01820	brown	CASP-like protein 1E2
VIT_07s0104g01250	brown	probable indole-3-pyruvate monooxygenase YUCCA10
VIT_15s0048g00510	brown	pectinesterase 2
VIT_19s0015g00840	brown	probable 28S rRNA (cytosine(4447)-C(5))-methyltransferase
VIT_16s0022g02340	brown	probable fructokinase-7
novel.214	brown	---NA---
VIT_09s0018g01190	brown	shikimate O-hydroxycinnamoyltransferase
VIT_18s0001g05800	brown	probable pectin methyltransferase QUA2
VIT_09s0002g02950	brown	Inositol oxygenase 1
VIT_07s0130g00140	brown	acyl-coenzyme A thioesterase 13
VIT_07s0129g00620	brown	metal transporter Nramp3 isoform X1
VIT_09s0002g01770	brown	glycylpeptide N-tetradecanoyltransferase 1
VIT_04s0008g05240	brown	adenine nucleotide transporter BT1, chloroplastic/mitochondrial
VIT_12s0057g00420	brown	Cytochrome b561 and DOMON domain-containing protein
VIT_03s0038g03270	brown	probable serine/threonine-protein kinase At4g35230
VIT_11s0037g01130	brown	PREDICTED: tetraspanin-8
VIT_18s0001g12130	brown	arabinosyltransferase RRA3
VIT_10s0116g00370	brown	PREDICTED: uncharacterized protein LOC104880450 isoform X2
VIT_08s0007g05370	brown	protein STRICTOSIDINE SYNTHASE-LIKE 10
VIT_04s0008g03440	brown	exosome complex exonuclease RRP46 homolog
VIT_17s0000g07210	brown	flavonoid 3'-hydroxylase
VIT_14s0108g01330	brown	Chorismate mutase 1, chloroplastic-like
VIT_07s0005g06360	brown	E3 ubiquitin-protein ligase PRT1
VIT_14s0060g00110	brown	glutamate--tRNA ligase, cytoplasmic isoform X1
VIT_18s0001g12560	brown	sugar transporter ERD6-like 6
VIT_07s0005g02730	brown	Transcription factor RADIALIS
VIT_00s0218g00170	brown	putative UDP-rhamnose:rhamnosyltransferase 1
VIT_08s0007g08330	brown	polygalacturonase PG1
VIT_03s0091g00740	brown	vacuolar-sorting receptor 3
VIT_16s0098g00800	brown	heavy metal-associated isoprenylated plant protein 28
VIT_11s0016g03660	brown	probable plastidic glucose transporter 2 isoform X2
VIT_10s0003g00480	brown	Trans-resveratrol di-O-methyltransferase
VIT_06s0004g07130	brown	cinnamoyl-CoA reductase 1
VIT_19s0014g02170	brown	D-amino-acid transaminase, chloroplastic isoform X1
VIT_10s0003g00470	brown	trans-resveratrol di-O-methyltransferase
VIT_12s0057g00010	brown	diacylglycerol kinase 5
VIT_13s0019g03270	brown	probable sugar phosphate/phosphate translocator At3g11320
VIT_15s0046g00240	brown	LOB domain-containing protein 1
VIT_16s0098g01220	brown	small G protein signaling modulator 2-like isoform X3
VIT_14s0219g00010	brown	Serine/threonine protein phosphatase 2A 59 kDa regulatory subunit B' gamma isoform
VIT_01s0011g02960	brown	leucoanthocyanidin reductase 1
VIT_11s0052g00680	brown	PREDICTED: uncharacterized protein LOC100249657
VIT_02s0033g00410	brown	myb-related transcription factor
VIT_18s0001g14700	brown	DNA ligase 1 isoform X2
VIT_10s0003g03830	brown	(S)-2-hydroxy-acid oxidase GLO1-like
VIT_14s0083g01010	brown	PREDICTED: uncharacterized protein LOC100249761
VIT_05s0051g00080	brown	F-box protein PP2-B10 isoform X2
ENSRNA049469094	brown	Retrovirus-related Pol polyprotein from transposon 17.6
VIT_05s0051g00450	brown	GATA transcription factor 1 isoform X2
VIT_18s0001g06060	brown	7-deoxyloganetin glucosyltransferase
VIT_14s0030g00010	brown	39S ribosomal protein L45, mitochondrial isoform X2
VIT_01s0026g01470	brown	PREDICTED: uncharacterized protein LOC100248339
VIT_07s0005g03490	brown	TOM1-like protein 2
VIT_11s0016g05730	brown	PREDICTED: uncharacterized protein LOC100250952
VIT_12s0035g01700	brown	pentatricopeptide repeat-containing protein At1g10270
VIT_00s0317g00110	brown	caffeoylshikimate esterase isoform X1
VIT_05s0020g03280	brown	primary amine oxidase
VIT_01s0011g02790	brown	protein IDA-LIKE 4
VIT_11s0052g01690	brown	unnamed protein product, partial
VIT_11s0052g00970	brown	AAA-ATPase At5g57480-like
VIT_06s0004g08190	brown	pathogenesis-related genes transcriptional activator PTI6
VIT_00s0407g00020	brown	mitochondrial uncoupling protein 5
VIT_08s0007g06000	brown	Glucan endo-1,3-beta-glucosidase, basic isoform
VIT_14s0068g00250	brown	Exocyst complex component EXO70E2
VIT_15s0046g00140	brown	ORM1-like protein 2
VIT_16s0022g01560	brown	chloride conductance regulatory protein ICln
VIT_14s0060g00120	brown	germin-like protein 5-1
VIT_12s0028g02350	brown	transcription factor bHLH30
VIT_09s0002g07640	brown	Glycerol kinase
VIT_03s0180g00050	brown	DNA-directed RNA polymerases II, IV and V subunit 3
VIT_05s0077g02260	brown	bidirectional sugar transporter SWEET17 isoform X1
VIT_14s0219g00080	brown	peptidyl serine alpha-galactosyltransferase
VIT_19s0014g03960	brown	transcription initiation factor TFIID subunit 11 isoform X2
VIT_14s0128g00020	brown	Sodium/hydrogen exchanger 2
VIT_02s0033g00390	brown	transcription factor MybA2
VIT_08s0007g04180	brown	stress response protein NST1
VIT_19s0090g01740	brown	scarecrow-like protein 21
VIT_05s0094g01390	brown	outer envelope pore protein 37, chloroplastic
VIT_04s0008g01060	brown	Mitochondrial carrier protein CoAc1
VIT_05s0020g04480	brown	pyruvate kinase isozyme A, chloroplastic
VIT_09s0002g05170	brown	protein CDI
VIT_12s0057g00630	brown	chlorophyll a-b binding protein 151, chloroplastic
VIT_13s0139g00150	brown	E3 ubiquitin-protein ligase SINAT5 isoform X2
VIT_03s0017g00980	brown	probable UDP-arabinose 4-epimerase 2 isoform X1
VIT_08s0058g01030	brown	prosaposin isoform X1
VIT_00s0301g00110	brown	endonuclease 4-like
VIT_08s0007g07760	brown	polygalacturonase isoform X2
VIT_08s0007g05580	brown	putative methyltransferase DDB_G0268948
VIT_14s0030g01900	brown	probable ribose-5-phosphate isomerase 3, chloroplastic
VIT_10s0003g00880	brown	nudix hydrolase 15, mitochondrial
VIT_01s0011g01140	brown	cationic amino acid transporter 5
VIT_14s0066g00600	brown	cyclin-dependent protein kinase inhibitor SMR6
VIT_01s0011g04720	brown	multicopper oxidase LPR1
VIT_19s0015g01300	brown	probable amino acid permease 7 isoform X2
VIT_14s0081g00010	brown	auxin-induced protein AUX28
VIT_18s0001g13600	brown	---NA---
VIT_08s0105g00230	brown	BEL1-like homeodomain protein 1
VIT_14s0108g01370	brown	probable mitochondrial saccharopine dehydrogenase-like oxidoreductase At5g39410
VIT_18s0122g00230	brown	protein LYK5
VIT_01s0182g00030	brown	transmembrane emp24 domain-containing protein p24delta9 isoform X2
VIT_06s0061g00790	brown	pheophorbide a oxygenase, chloroplastic
VIT_08s0040g03070	brown	WRKY transcription factor 44
VIT_09s0002g00700	brown	Dormancy-associated protein-like 4
VIT_04s0008g04340	brown	chromatin modification-related protein EAF7 isoform X1
VIT_01s0244g00110	brown	protein NEOXANTHIN-DEFICIENT 1 isoform X2
VIT_05s0049g01760	brown	protein PROTON GRADIENT REGULATION 5, chloroplastic
VIT_15s0048g00350	brown	5-enolpyruvylshikimate-3-phosphate synthase
VIT_14s0068g00410	brown	ribosome biogenesis protein WDR12 homolog
VIT_13s0064g00160	brown	Protein RETICULATA-related 4, chloroplastic
VIT_08s0007g01470	brown	Copper transporter 6
VIT_12s0057g01440	brown	Heavy metal-associated isoprenylated plant protein 46
VIT_05s0020g00390	brown	probable protein phosphatase 2C 49
VIT_14s0219g00290	brown	protein ABHD17B
VIT_18s0001g00090	brown	PREDICTED: uncharacterized protein LOC100247161 isoform X2
VIT_06s0009g01810	brown	protein kinase 2A, chloroplastic
VIT_02s0025g04850	brown	geraniol 8-hydroxylase
VIT_18s0001g09050	brown	GPN-loop GTPase 2
VIT_03s0091g00040	brown	limonoid UDP-glucosyltransferase
VIT_13s0019g00850	brown	U3 small nucleolar ribonucleoprotein protein IMP4
VIT_06s0080g00440	brown	28S ribosomal protein S9, mitochondrial
VIT_01s0010g03470	brown	Flavonoid 3',5'-methyltransferase
VIT_11s0206g00030	brown	class V chitinase-like
VIT_05s0020g03290	brown	G-type lectin S-receptor-like serine/threonine-protein kinase LECRK3
VIT_04s0043g00760	brown	probable UDP-N-acetylglucosamine--peptide N-acetylglucosaminyltransferase SEC isoform X3
VIT_06s0004g08230	brown	root phototropism protein 2
VIT_12s0028g02970	brown	MLO-like protein 9 isoform X1
VIT_07s0104g00120	brown	protein trichome birefringence-like 10
VIT_10s0003g02940	brown	transcription factor bHLH144
VIT_12s0034g01810	brown	RNA demethylase ALKBH5
VIT_15s0048g00460	brown	Protein gravitropic in the light 1
VIT_17s0000g10280	brown	Nucleoside diphosphate kinase 2, chloroplastic
VIT_18s0001g05630	brown	far upstream element-binding protein 1 isoform X2
VIT_08s0007g03230	brown	PREDICTED: uncharacterized protein LOC100244210
VIT_06s0004g03940	brown	probable NOT transcription complex subunit VIP2 isoform X1
VIT_05s0062g00880	brown	probable ribosomal protein S11, mitochondrial
VIT_08s0007g07230	brown	Myb transcription factor
VIT_00s0454g00010	brown	Subtilisin-like protease SBT5.3
VIT_04s0008g04300	brown	dnaJ homolog subfamily B member 4
VIT_01s0011g02100	brown	ATP-dependent Clp protease proteolytic subunit 2, mitochondrial
VIT_15s0107g00240	brown	PREDICTED: uncharacterized protein LOC100248442
VIT_19s0015g01410	brown	photosystem II 47 kDa protein
VIT_15s0046g02330	brown	valine--tRNA ligase, mitochondrial 1 isoform X2
VIT_12s0059g00250	brown	probable polyol transporter 4
VIT_16s0050g00680	brown	PREDICTED: uncharacterized protein At3g49055
VIT_13s0067g02510	brown	Phosphoglucan phosphatase LSF2, chloroplastic
VIT_10s0003g04020	brown	CBL-interacting protein kinase 04
VIT_08s0007g07050	brown	PREDICTED: uncharacterized protein LOC100260585
VIT_06s0004g05460	brown	probable protein phosphatase 2C 24
VIT_07s0031g00090	brown	tRNA-dihydrouridine(16/17) synthase [NAD(P)(+)]-like
VIT_15s0021g00980	brown	eukaryotic translation initiation factor 4G isoform X1
VIT_16s0050g00950	brown	scarecrow-like protein 8
VIT_07s0005g01360	brown	uncharacterized protein LOC117918534 isoform X1
VIT_18s0072g00630	brown	tubby-like F-box protein 8
VIT_03s0063g00310	brown	ABSCISIC ACID-INSENSITIVE 5-like protein 5 isoform X1
VIT_12s0028g01790	brown	berberine bridge enzyme-like 26
VIT_01s0011g04210	brown	amino-acid permease BAT1 homolog isoform X2
VIT_07s0129g00360	brown	peroxidase 73
VIT_12s0028g02620	brown	glucosidase 2 subunit beta
VIT_12s0028g02540	brown	PLASMODESMATA CALLOSE-BINDING PROTEIN 5
VIT_06s0004g06700	brown	protein SMAX1-LIKE 6
VIT_06s0080g01100	brown	Protein FAM210B, mitochondrial
VIT_14s0066g02250	brown	probable inactive receptor kinase At1g27190
VIT_14s0108g01040	brown	KH domain-containing protein At4g18375
VIT_07s0104g00700	brown	exosome complex component RRP4 homolog
VIT_18s0001g14460	brown	UPF0307 protein SG0165
VIT_13s0084g00830	brown	hydroxyproline O-arabinosyltransferase 3
VIT_08s0040g00780	brown	cytochrome P450 98A2
VIT_12s0028g03140	brown	DDB1- and CUL4-associated factor 13
VIT_19s0014g02900	brown	E3 ubiquitin-protein ligase RMA1H1
VIT_17s0000g04880	brown	D-aminoacyl-tRNA deacylase
VIT_17s0000g09230	brown	plant intracellular Ras-group-related LRR protein 9
VIT_13s0067g02380	brown	LOB domain-containing protein 15
VIT_03s0038g04500	brown	bifunctional dihydrofolate reductase-thymidylate synthase isoform X1
VIT_16s0013g01400	brown	lipid droplet phospholipase 1 isoform X2
VIT_04s0008g02870	brown	trihelix transcription factor ASR3
VIT_03s0017g00540	brown	PREDICTED: uncharacterized protein LOC100267500
VIT_06s0004g03000	brown	probable pyridoxal 5'-phosphate synthase subunit PDX2
VIT_17s0000g03250	brown	PREDICTED: uncharacterized protein LOC100256054
VIT_08s0007g05490	brown	pyruvate kinase 1, cytosolic isoform X1
VIT_05s0020g02520	brown	BTB/POZ and MATH domain-containing protein 2
VIT_01s0010g03490	brown	Flavonoid 3',5'-methyltransferase
VIT_03s0038g02980	brown	mechanosensitive ion channel protein 6
VIT_18s0122g01260	brown	probable serine/threonine-protein kinase NAK isoform X2
VIT_14s0068g00780	brown	unnamed protein product, partial
VIT_06s0004g00750	brown	probable acyl-activating enzyme 18, peroxisomal isoform X1
VIT_08s0007g07750	brown	polygalacturonase isoform X1
VIT_05s0020g02200	brown	PREDICTED: uncharacterized protein LOC100263026 isoform X1
VIT_13s0019g02040	brown	L-type lectin-domain containing receptor kinase S.4
VIT_04s0008g06610	brown	3-hydroxyisobutyryl-CoA hydrolase-like protein 2, mitochondrial
VIT_00s0274g00080	brown	probable NAD(P)H dehydrogenase (quinone) FQR1-like 1
VIT_13s0156g00640	brown	probable serine/threonine-protein kinase DDB_G0276461 isoform X2
VIT_01s0011g04640	brown	protein PIN-LIKES 2
VIT_09s0096g00090	brown	heat shock 70 kDa protein 17
VIT_18s0001g08310	brown	inositol-tetrakisphosphate 1-kinase 3 isoform X1
VIT_18s0001g09550	brown	probable LRR receptor-like serine/threonine-protein kinase At3g47570
novel.1061	brown	inositol transporter 1 isoform X1
VIT_00s0580g00020	brown	putative xyloglucan glycosyltransferase 6
VIT_00s0479g00010	brown	Serine/threonine-protein kinase HT1
VIT_04s0008g01270	brown	probable beta-1,3-galactosyltransferase 12 isoform X1
VIT_08s0040g00440	brown	dihydrofolate reductase
VIT_12s0059g00880	brown	probable WRKY transcription factor 31
VIT_08s0007g02850	brown	probable F-box protein At1g60180
VIT_18s0001g12480	brown	DUF21 domain-containing protein At1g47330
VIT_01s0010g01720	brown	aldo-keto reductase family 4 member C10
VIT_00s0586g00020	brown	trafficking protein particle complex subunit 13 isoform X1
VIT_00s0286g00030	brown	G-type lectin S-receptor-like serine/threonine-protein kinase SD1-1 isoform X4
VIT_18s0001g02460	brown	PREDICTED: uncharacterized protein LOC100257934 isoform X2
VIT_08s0007g05570	brown	putative methyltransferase DDB_G0268948
VIT_02s0033g01410	brown	alpha-glucosidase 2-like isoform X1
VIT_09s0002g05190	brown	unnamed protein product, partial
VIT_15s0024g00820	brown	PREDICTED: uncharacterized protein LOC100245378
VIT_05s0020g01400	brown	protein SRC2-like
VIT_07s0031g01190	brown	PREDICTED: uncharacterized protein LOC100242349 isoform X1
VIT_18s0001g12160	brown	probable protein phosphatase 2C 55
VIT_16s0050g01570	brown	trafficking protein particle complex subunit 1-like
VIT_05s0020g04910	brown	DNA repair protein XRCC4 isoform X1
VIT_10s0003g01940	brown	putative LRR receptor-like serine/threonine-protein kinase
VIT_02s0025g01250	brown	protein SEH1 isoform X1
VIT_06s0004g03900	brown	calcium-transporting ATPase 4, endoplasmic reticulum-type
VIT_18s0001g02970	brown	UDP-galactose transporter 1
VIT_05s0049g00960	brown	cryptochrome-1 isoform X3
VIT_17s0000g06940	brown	plant intracellular Ras-group-related LRR protein 7
VIT_05s0020g03920	brown	stress-induced-phosphoprotein 1
VIT_09s0002g00590	brown	phosphoinositide phosphatase SAC2-like isoform X1
VIT_09s0002g01650	brown	5'-nucleotidase SurE
VIT_12s0142g00390	brown	Zinc finger BED domain-containing protein RICESLEEPER 1
VIT_11s0016g01770	brown	mitogen-activated protein kinase kinase 2
VIT_12s0028g02130	brown	serine/threonine-protein kinase EDR1 isoform X2
VIT_12s0057g00990	brown	alpha-1,6-mannosyl-glycoprotein 2-beta-N-acetylglucosaminyltransferase
VIT_05s0020g04850	brown	PREDICTED: uncharacterized protein LOC100240916 isoform X2
VIT_18s0001g09990	brown	low-temperature-induced cysteine proteinase
VIT_05s0049g00390	brown	1-aminocyclopropane-1-carboxylate oxidase homolog 1
VIT_04s0008g01800	brown	myb-related protein 308
VIT_18s0001g02750	brown	PREDICTED: uncharacterized protein At4g08330, chloroplastic
VIT_17s0000g08520	brown	pantothenate kinase 2 isoform X1
VIT_04s0008g04050	brown	BURP domain protein RD22
VIT_12s0059g00750	brown	arogenate dehydratase/prephenate dehydratase 1, chloroplastic
VIT_13s0067g01980	brown	Proteinase inhibitor
VIT_00s0211g00040	brown	Nodulation receptor kinase
VIT_01s0011g02070	brown	hypothetical protein VITISV_003303
VIT_12s0059g02510	brown	B-box domain protein 30
VIT_01s0026g02470	brown	unnamed protein product, partial
VIT_01s0010g01110	brown	LAG1 longevity assurance homolog 3 isoform X2
VIT_15s0046g03670	brown	NAD-dependent malic enzyme 59 kDa isoform, mitochondrial
VIT_12s0059g00490	brown	PREDICTED: uncharacterized protein LOC100263637
VIT_07s0031g01170	brown	aspartic proteinase-like protein 1 isoform X1
VIT_17s0000g01250	brown	F-box/LRR-repeat protein At5g63520
VIT_13s0019g03720	brown	LOB domain-containing protein 11
VIT_08s0040g00320	brown	alpha-L-arabinofuranosidase 1
VIT_07s0129g00370	brown	PREDICTED: uncharacterized protein LOC100262963
VIT_13s0019g04200	brown	patatin-like protein 6
VIT_03s0063g01360	brown	PREDICTED: uncharacterized protein LOC100262433
VIT_15s0046g02370	brown	ATG8-interacting protein 1
VIT_12s0134g00550	brown	equilibrative nucleotide transporter 3-like
VIT_18s0001g02020	brown	amino acid permease 3
VIT_18s0122g01170	brown	12-oxophytodienoate reductase 2
VIT_07s0031g01860	brown	UDP-rhamnose/UDP-galactose transporter 6
VIT_18s0089g00920	brown	RNA-binding protein 24 isoform X1
VIT_00s0186g00010	brown	ubiquinone biosynthesis O-methyltransferase, mitochondrial
VIT_15s0046g01090	brown	rhodanese-like domain-containing protein 4, chloroplastic
VIT_10s0003g05000	brown	GDP-L-galactose phosphorylase 1 isoform X1
VIT_11s0016g02790	brown	zinc finger CCCH domain-containing protein 20
VIT_09s0002g04320	brown	photosystem I reaction center subunit VI, chloroplastic
VIT_00s0370g00010	brown	putative serine/threonine-protein kinase
VIT_06s0004g05060	brown	---NA---
VIT_18s0001g00900	brown	PREDICTED: uncharacterized protein LOC100247165
VIT_02s0012g02570	brown	extra-large guanine nucleotide-binding protein 3
VIT_18s0157g00190	brown	probable choline kinase 1
VIT_12s0035g00010	brown	MDIS1-interacting receptor like kinase 2
VIT_05s0094g00800	brown	U5 small nuclear ribonucleoprotein 40 kDa protein
VIT_01s0011g04500	brown	fruit protein pKIWI502
VIT_18s0001g00860	brown	DNA-directed RNA polymerase II subunit 1
VIT_13s0156g00080	brown	Major facilitator superfamily domain-containing protein 12
VIT_09s0002g07860	brown	glycerol kinase-like
VIT_07s0031g01210	brown	apoptotic chromatin condensation inducer in the nucleus isoform X1
VIT_18s0001g08300	brown	unnamed protein product, partial
ENSRNA049466764	brown	hypothetical protein CK203_056929
VIT_06s0004g06110	brown	Beta-glucosidase BoGH3B
VIT_03s0063g02090	brown	UPF0496 protein At4g34320 isoform X2
VIT_10s0071g00300	brown	transmembrane protein 53
VIT_18s0001g15670	brown	PREDICTED: uncharacterized protein C57A10.07
VIT_06s0004g05000	brown	PREDICTED: uncharacterized protein LOC100267367 isoform X1
VIT_12s0059g00310	brown	hypothetical protein VITISV_027019
VIT_19s0014g03820	brown	transcription factor MYB35
VIT_19s0015g00760	brown	SEC14 cytosolic factor-like
VIT_11s0016g04120	brown	unnamed protein product, partial
VIT_00s0181g00120	brown	Telomerase Cajal body protein 1
VIT_00s0370g00060	brown	Bifunctional epoxide hydrolase 2
VIT_12s0028g00310	brown	probable receptor-like protein kinase At2g42960 isoform X1
VIT_11s0149g00350	brown	class V chitinase-like
VIT_17s0000g08210	brown	E3 ubiquitin-protein ligase SIS3 isoform X2
VIT_00s2085g00010	brown	probably inactive leucine-rich repeat receptor-like protein kinase At5g48380
VIT_19s0027g00750	brown	DNA polymerase zeta processivity subunit
novel.172	brown	26S proteasome non-ATPase regulatory subunit 9 isoform X1
VIT_01s0011g05950	brown	MACPF domain-containing protein At1g14780
VIT_16s0039g01810	brown	histone acetyltransferase MCC1
VIT_17s0000g09350	brown	protein DEHYDRATION-INDUCED 19 homolog 5 isoform X2
VIT_11s0016g00130	brown	omega-6 fatty acid desaturase, chloroplastic
VIT_11s0149g00380	brown	class V chitinase-like
VIT_00s0434g00020	brown	probable protein phosphatase 2C 60 isoform X1
VIT_14s0066g01720	brown	PREDICTED: uncharacterized protein LOC100252575 isoform X1
VIT_16s0039g00390	brown	PREDICTED: uncharacterized protein LOC100266486
VIT_04s0023g01950	brown	tubby-like F-box protein 5
VIT_17s0000g05040	brown	disease resistance RPP13-like protein 4 isoform X2
VIT_18s0072g00120	brown	light-harvesting complex-like protein OHP2, chloroplastic
VIT_10s0003g05470	brown	berberine bridge enzyme-like 14
VIT_08s0032g00710	brown	probable carboxylesterase 15 isoform X1
VIT_04s0023g02150	brown	Lipid phosphate phosphatase epsilon 2, chloroplastic
VIT_16s0050g00960	brown	proline--tRNA ligase, chloroplastic/mitochondrial
VIT_04s0008g03760	brown	tetraspanin-19-like isoform X1
VIT_01s0010g02760	brown	urease isoform X1
VIT_13s0073g00160	brown	unnamed protein product, partial
VIT_12s0057g01420	brown	probable glycosyltransferase At5g03795
VIT_12s0059g02280	brown	septum-promoting GTP-binding protein 1
VIT_00s0199g00110	brown	protein CURVATURE THYLAKOID 1D, chloroplastic
VIT_18s0089g01210	brown	PREDICTED: uncharacterized protein LOC100244771
VIT_18s0001g04860	brown	bifunctional aspartate aminotransferase and glutamate/aspartate-prephenate aminotransferase
VIT_04s0023g03090	brown	---NA---
VIT_18s0041g02080	brown	putative 12-oxophytodienoate reductase 11
VIT_19s0177g00210	brown	protein disulfide isomerase-like 5-4
VIT_08s0040g02910	brown	uncharacterized protein LOC117920640
VIT_00s0391g00060	brown	uncharacterized protein LOC117918610
VIT_01s0137g00300	brown	protein SDA1 homolog
VIT_02s0012g02190	brown	cellulose synthase-like protein D2
VIT_17s0000g02070	brown	deoxyhypusine synthase isoform X1
VIT_01s0011g05920	brown	putative S-adenosylmethionine-dependent methyltransferase
VIT_16s0050g02430	brown	probable inactive receptor kinase At4g23740
VIT_07s0005g04420	brown	xyloglucan galactosyltransferase KATAMARI1 homolog
VIT_00s2269g00010	brown	U-box domain-containing protein 4
VIT_04s0008g04620	brown	EG45-like domain containing protein
VIT_01s0011g01150	brown	phosphatidate cytidylyltransferase, mitochondrial isoform X2
VIT_03s0017g00270	brown	beta carbonic anhydrase 5, chloroplastic isoform X2
VIT_00s0682g00010	brown	RuvB-like 2
VIT_01s0137g00790	brown	homeobox-leucine zipper protein REVOLUTA
VIT_14s0108g01510	brown	membrane-anchored ubiquitin-fold protein 1
VIT_05s0094g00260	brown	endochitinase EP3
VIT_15s0046g02460	brown	signal peptide peptidase-like 4
VIT_00s0524g00030	brown	U-box domain-containing protein 9
VIT_02s0025g03960	brown	tetraspanin-10 isoform X1
VIT_03s0038g04190	brown	pentatricopeptide repeat-containing protein At4g38150
VIT_10s0092g00640	brown	PREDICTED: uncharacterized protein LOC100254564
VIT_14s0108g00450	brown	PREDICTED: uncharacterized protein LOC100242238
VIT_14s0083g01200	brown	Bifunctional nitrilase/nitrile hydratase NIT4B
VIT_18s0001g06010	brown	abhydrolase domain-containing protein C22H12.03 isoform X2
VIT_05s0020g01900	brown	foot protein 1 variant 1 isoform X2
VIT_05s0094g01420	brown	probable uridine nucleosidase 2
VIT_19s0027g00470	brown	putative ribonuclease H protein
VIT_06s0004g00160	brown	PREDICTED: uncharacterized protein At5g19025
VIT_14s0036g00050	brown	Stem-specific protein TSJT1
VIT_06s0061g00860	brown	PREDICTED: uncharacterized protein LOC100243144
VIT_16s0100g00640	brown	RHOMBOID-like protein 2
VIT_15s0046g02900	brown	probable serine/threonine-protein kinase At5g41260 isoform X2
VIT_03s0038g04130	brown	DEAD-box ATP-dependent RNA helicase 42
VIT_04s0023g02880	brown	GATA transcription factor 5
VIT_18s0001g00210	brown	cytokinin riboside 5'-monophosphate phosphoribohydrolase LOG5
VIT_07s0005g03380	brown	mitochondrial import inner membrane translocase subunit TIM44-2
VIT_17s0000g05790	brown	plant cysteine oxidase 2-like
VIT_18s0001g14480	brown	thaumatin-like protein 1b
VIT_16s0100g00360	brown	post-GPI attachment to proteins factor 3
VIT_06s0004g06160	brown	josephin-like protein
VIT_05s0020g03380	brown	probable serine/threonine-protein kinase WNK9
VIT_15s0048g02520	brown	metal tolerance protein 1 isoform X2
VIT_14s0108g01350	brown	UPF0301 protein CHU_1773
VIT_12s0034g00950	brown	kinetochore protein ndc80
novel.1054	brown	Transposon Tf2-2 polyprotein
VIT_03s0038g04710	brown	probable pinoresinol-lariciresinol reductase 3
VIT_10s0003g01430	brown	Calmodulin-binding receptor kinase CaMRLK
VIT_06s0004g06580	brown	inositol 3-kinase
VIT_05s0020g02280	brown	Protein DMP2
VIT_03s0063g02310	brown	acidic leucine-rich nuclear phosphoprotein 32-related protein-like
VIT_01s0011g01050	brown	vacuolar-sorting receptor 6
VIT_15s0048g02410	brown	protein LHY isoform X3
VIT_11s0065g00630	brown	beta-amyrin 28-oxidase
VIT_04s0008g05590	brown	ATP synthase subunit b', chloroplastic
VIT_08s0007g08250	brown	nuclear transcription factor Y subunit A-1-like isoform X1
VIT_18s0001g13060	brown	PREDICTED: uncharacterized protein LOC100242078
VIT_14s0036g01520	brown	ribosome production factor 1-like isoform X1
VIT_13s0019g04070	brown	MLO-like protein 6
VIT_12s0059g00640	brown	probable beta-1,3-galactosyltransferase 2 isoform X1
VIT_00s1458g00010	brown	Cysteine-rich receptor-like protein kinase 25
VIT_04s0023g00110	brown	probable UDP-arabinopyranose mutase 5 isoform X2
VIT_09s0002g03240	brown	DNA-directed RNA polymerase III subunit RPC7-like
VIT_14s0108g01430	brown	PREDICTED: uncharacterized protein LOC100854732
VIT_03s0038g02000	brown	putative amidase C869.01
VIT_11s0016g00340	brown	DNA repair protein RAD51 homolog
VIT_03s0038g01480	brown	probable alkaline/neutral invertase B
VIT_07s0031g00970	brown	Bifunctional aspartate aminotransferase and glutamate/aspartate-prephenate aminotransferase
VIT_17s0000g03200	brown	unnamed protein product, partial
VIT_09s0002g04760	brown	protein SYS1 homolog isoform X2
VIT_04s0008g04270	brown	Serine/threonine protein phosphatase 2A 57 kDa regulatory subunit B' kappa isoform
VIT_02s0234g00080	brown	probable enoyl-CoA hydratase 2, mitochondrial
VIT_08s0058g00340	brown	kinetochore protein SPC24 homolog
VIT_07s0191g00260	brown	magnesium-transporting ATPase, P-type 1-like isoform X1
VIT_05s0094g00070	brown	TBC1 domain family member 22B
VIT_10s0003g01420	brown	CBL-interacting protein kinase 01
VIT_17s0000g05120	brown	ABC transporter B family member 25
VIT_18s0001g04910	brown	sulfate transporter isoform X1
VIT_05s0077g01350	brown	AMSH-like ubiquitin thioesterase 3
VIT_15s0048g00740	brown	protein LITTLE ZIPPER 1-like isoform X2
VIT_16s0013g01080	brown	ethylene-responsive transcription factor ERF104-like
VIT_04s0008g06830	brown	probable folate-biopterin transporter 2
VIT_02s0025g02390	brown	oligopeptide transporter 7 isoform X1
VIT_17s0000g04540	brown	enolase 1, chloroplastic
VIT_17s0000g07560	brown	enhanced disease susceptibility 1
VIT_08s0007g00890	brown	tropinone reductase homolog At2g29290
VIT_06s0009g01050	brown	zinc finger CCHC domain-containing protein 7
VIT_14s0066g01210	brown	carbonic anhydrase 2 isoform X1
VIT_17s0000g08600	brown	signal recognition particle receptor subunit beta-like
VIT_12s0028g02120	brown	unnamed protein product, partial
VIT_19s0014g02710	brown	PREDICTED: uncharacterized protein LOC100246918 isoform X2
VIT_09s0002g02310	brown	putative hydrolase C777.06c isoform X4
VIT_01s0026g02690	brown	uncharacterized endoplasmic reticulum membrane protein C16E8.02
VIT_14s0083g00990	brown	AUGMIN subunit 5
VIT_09s0002g09050	brown	PREDICTED: uncharacterized protein At2g39795, mitochondrial
VIT_02s0025g04020	brown	probable (S)-N-methylcoclaurine 3'-hydroxylase isozyme 2
VIT_06s0004g06520	brown	Ammonium transporter 1 member 3
VIT_14s0066g00490	brown	nuclear pore complex protein GP210
VIT_07s0130g00260	brown	N-lysine methyltransferase setd6 isoform X1
VIT_14s0081g00090	brown	PRA1 family protein E
VIT_07s0129g00860	brown	cytochrome P450 81E8-like
VIT_07s0151g00970	brown	F-box protein SKIP17
VIT_15s0046g02700	brown	acyl-CoA thioesterase 2-like
VIT_06s0004g00610	brown	protochlorophyllide-dependent translocon component 52, chloroplastic
VIT_06s0004g07830	brown	CBL-interacting protein kinase 11 isoform X1
VIT_19s0014g03080	brown	ultraviolet-B receptor UVR8 isoform X1
VIT_06s0004g04070	brown	UDP-galactose/UDP-glucose transporter 5
VIT_14s0060g00360	brown	probable L-cysteine desulfhydrase, chloroplastic
VIT_08s0007g03050	brown	1-aminocyclopropane-1-carboxylate oxidase homolog 4 isoform X1
VIT_16s0039g01690	brown	transducin beta-like protein 3
VIT_10s0003g00890	brown	magnesium-chelatase subunit ChlI, chloroplastic
VIT_07s0031g02260	brown	PREDICTED: uncharacterized protein LOC100266179 isoform X1
VIT_19s0085g00020	brown	nucleolar complex protein 3 homolog
VIT_03s0038g02420	brown	basic leucine zipper 23
VIT_14s0108g01070	brown	NAC domain-containing protein 100
VIT_16s0022g01830	brown	protein YLS7 isoform X1
VIT_18s0001g06200	brown	serine/threonine-protein phosphatase 2A activator
VIT_02s0025g02590	brown	homeobox-leucine zipper protein ATHB-12
VIT_18s0001g08490	brown	CSC1-like protein RXW8 isoform X1
VIT_11s0016g05420	brown	CBL-interacting protein kinase 09 isoform X1
novel.905	brown	protein POLAR LOCALIZATION DURING ASYMMETRIC DIVISION AND REDISTRIBUTION
VIT_07s0129g00020	brown	PREDICTED: uncharacterized protein LOC100854050 isoform X1
novel.458	brown	phosphatidate cytidylyltransferase 4, chloroplastic
VIT_16s0098g01240	brown	hypothetical protein CK203_077217
VIT_00s0467g00040	brown	Enolase
VIT_13s0019g04610	brown	probable receptor-like protein kinase At5g47070
VIT_11s0016g03200	brown	2-oxoglutarate-Fe(II) type oxidoreductase isoform X1
VIT_03s0167g00190	brown	cytochrome P450 714C2-like
VIT_19s0014g01790	brown	apoptosis inhibitor 5-like protein API5 isoform X1
VIT_17s0000g08790	brown	PREDICTED: uncharacterized protein LOC100265372
VIT_14s0128g00600	brown	Germin-like protein subfamily 1 member 15
VIT_19s0090g00600	brown	---NA---
VIT_08s0040g00270	brown	splicing factor 3B subunit 1
VIT_07s0031g03060	brown	MACPF domain-containing protein At4g24290
VIT_19s0027g00210	brown	DNA repair protein recA homolog 1, chloroplastic
VIT_05s0049g01360	brown	probable plastid-lipid-associated protein 6, chloroplastic
VIT_02s0025g01230	brown	probable GABA transporter 2
VIT_00s0338g00010	brown	F-box protein SKIP23-like
VIT_00s0207g00220	brown	cold-regulated 413 plasma membrane protein 2
VIT_00s0199g00020	brown	IMPACT family member in pol 5'region isoform X1
VIT_04s0008g03140	brown	PREDICTED: uncharacterized protein LOC100250928 isoform X1
VIT_07s0005g05610	brown	3-ketoacyl-CoA thiolase 2, peroxisomal
VIT_17s0000g04010	brown	actin-related protein 4
VIT_08s0040g01730	brown	ethylene-insensitive protein 2
VIT_05s0077g00570	brown	F-box protein At5g49610
VIT_05s0020g04010	brown	PREDICTED: uncharacterized protein LOC100263116
VIT_13s0019g01670	brown	telomere repeat-binding protein 4 isoform X1
VIT_06s0080g00910	brown	F-box protein At2g27310
VIT_07s0005g01150	brown	CTP synthase
VIT_14s0068g00110	brown	Receptor-like protein kinase FERONIA
VIT_12s0059g02460	brown	histone-lysine N-methyltransferase ATXR2
VIT_05s0062g01270	brown	UDP-glycosyltransferase 92A1
VIT_00s0218g00200	brown	putative UDP-rhamnose:rhamnosyltransferase 1
VIT_13s0158g00360	brown	putative calcium-transporting ATPase 11, plasma membrane-type
VIT_01s0127g00360	brown	E3 ubiquitin-protein ligase BOI-like
VIT_15s0021g01760	brown	palmitoyl-protein thioesterase 1
VIT_15s0048g01490	brown	geraniol 8-hydroxylase
VIT_12s0028g00140	brown	two-pore potassium channel 3
VIT_01s0026g01060	brown	putative inactive receptor kinase
VIT_13s0019g03880	brown	mitochondrial import inner membrane translocase subunit TIM14-1
VIT_08s0007g00820	brown	Subtilisin inhibitor 1
VIT_14s0060g00420	brown	pyruvate dehydrogenase (acetyl-transferring) kinase, mitochondrial
VIT_09s0054g01810	brown	DEAD-box ATP-dependent RNA helicase 21
VIT_18s0001g12840	brown	glucose-1-phosphate adenylyltransferase large subunit 1 isoform X1
VIT_16s0050g01700	brown	LEAF RUST 10 DISEASE-RESISTANCE LOCUS RECEPTOR-LIKE PROTEIN KINASE-like 2.3
VIT_05s0020g02160	brown	squamosa promoter-binding-like protein 7
VIT_18s0001g05060	brown	2,3-bisphosphoglycerate-dependent phosphoglycerate mutase
VIT_10s0071g00270	brown	PREDICTED: uncharacterized protein LOC100256682
VIT_18s0001g01850	brown	amino-acid permease BAT1 homolog isoform X1
VIT_15s0048g01920	brown	F-box protein At4g00755
VIT_14s0171g00360	brown	uncharacterized protein LOC117930419
VIT_19s0014g01810	brown	unnamed protein product, partial
VIT_00s0233g00060	brown	3-oxoacyl-[acyl-carrier-protein] synthase 3 A, chloroplastic-like
VIT_13s0019g02660	brown	unnamed protein product, partial
VIT_17s0000g10270	brown	PREDICTED: uncharacterized protein LOC100247962
VIT_06s0061g00020	brown	PREDICTED: uncharacterized protein LOC100854476 isoform X1
VIT_00s2417g00020	brown	kinesin-like protein KIN-14B
VIT_02s0012g00530	brown	ribose-phosphate pyrophosphokinase 1
VIT_17s0000g07910	brown	WAT1-related protein At3g28050
VIT_09s0054g00900	brown	AAA-ATPase At3g50940-like
VIT_17s0000g07350	brown	Exocyst complex component EXO70E2
VIT_02s0033g01310	brown	putative polyamine transporter
VIT_06s0004g06480	brown	2-methylbutanal oxime monooxygenase
VIT_10s0003g03170	brown	cytochrome P450 710A11
VIT_19s0014g04160	brown	Receptor-like serine/threonine-protein kinase SD1-8
VIT_19s0014g03530	brown	cytochrome c-type biogenesis ccda-like chloroplastic protein isoform X1
VIT_19s0014g00350	brown	B-box zinc finger protein 22
VIT_17s0000g06310	brown	cyclic dof factor 3
VIT_12s0034g02010	brown	kinetochore protein nuf2 isoform X2
VIT_07s0255g00050	brown	hypothetical protein VITISV_039637
VIT_18s0072g00550	brown	unnamed protein product, partial
VIT_03s0038g00430	brown	protein DETOXIFICATION 46, chloroplastic
VIT_17s0000g00950	brown	Omega-hydroxypalmitate O-feruloyl transferase
VIT_04s0008g06630	brown	BTB/POZ domain-containing protein NPY1
VIT_09s0018g01370	brown	STE20/SPS1-related proline-alanine-rich protein kinase isoform X4
VIT_06s0004g05140	brown	dnaJ homolog subfamily B member 8 isoform X1
VIT_14s0066g02390	brown	alpha-mannosidase 2
VIT_04s0008g01780	brown	E3 ubiquitin ligase PARAQUAT TOLERANCE 3-like
VIT_08s0058g01450	brown	serine/threonine-protein kinase STN8, chloroplastic isoform X1
VIT_01s0150g00170	brown	Phosphatidylinositol transfer protein 3
VIT_16s0013g00290	brown	protein ORANGE, chloroplastic
VIT_00s0265g00060	brown	uncharacterized protein LOC117923815
VIT_11s0016g04330	brown	unnamed protein product, partial
VIT_08s0007g02130	brown	RNA polymerase II C-terminal domain phosphatase-like 2 isoform X1
VIT_07s0031g01850	brown	systemin receptor SR160
VIT_19s0015g00170	brown	DNA-dependent metalloprotease WSS1
VIT_04s0008g01450	brown	(S)-coclaurine N-methyltransferase isoform X1
VIT_02s0025g03220	brown	trihelix transcription factor GTL1 isoform X3
VIT_08s0007g01430	brown	universal stress protein PHOS32
VIT_13s0067g01130	brown	PREDICTED: uncharacterized protein LOC100250143 isoform X1
VIT_02s0012g00750	brown	haloacid dehalogenase-like hydrolase domain-containing protein Sgpp
VIT_06s0004g00860	brown	F-box/kelch-repeat protein At1g55270
VIT_18s0001g03520	brown	unnamed protein product, partial
VIT_18s0001g07450	brown	Protein HLJ1
VIT_18s0072g00460	brown	probable mediator of RNA polymerase II transcription subunit 26c
VIT_01s0011g02880	brown	cationic amino acid transporter 8, vacuolar-like
VIT_12s0028g01380	brown	ABSCISIC ACID-INSENSITIVE 5-like protein 6
VIT_13s0019g02380	brown	putative glycosyltransferase
VIT_03s0017g01490	brown	berberine bridge enzyme-like 21
VIT_05s0102g00460	brown	protein ROOT PRIMORDIUM DEFECTIVE 1
VIT_06s0009g01760	brown	F-box/WD-40 repeat-containing protein At5g21040
VIT_09s0002g01400	brown	myb-related protein Zm38
VIT_00s0179g00350	brown	pyruvate kinase isozyme A, chloroplastic
VIT_14s0060g01080	brown	solute carrier family 40 member 3, chloroplastic isoform X1
VIT_08s0007g02910	brown	probable UDP-N-acetylglucosamine--peptide N-acetylglucosaminyltransferase SPINDLY
VIT_04s0008g02560	brown	protein ACTIVITY OF BC1 COMPLEX KINASE 1, chloroplastic
VIT_07s0255g00090	brown	cytochrome P450 CYP82D47-like
VIT_04s0023g01210	brown	geranylgeranyl pyrophosphate synthase, chloroplastic
VIT_04s0023g01620	brown	PREDICTED: uncharacterized protein LOC100249598
VIT_19s0090g00440	brown	AUGMIN subunit 4
VIT_07s0191g00220	brown	PREDICTED: uncharacterized protein LOC100251922
VIT_18s0072g00880	brown	exosome complex component RRP45A isoform X1
VIT_13s0067g01150	brown	gibberellin 2-beta-dioxygenase 1
VIT_00s1188g00010	brown	PREDICTED: uncharacterized protein LOC100853094 isoform X1
VIT_02s0025g02400	brown	N6-adenosine-methyltransferase MT-A70-like
VIT_13s0019g03450	brown	PREDICTED: uncharacterized protein LOC100244380
VIT_19s0014g04630	brown	G-type lectin S-receptor-like serine/threonine-protein kinase
VIT_01s0011g01230	brown	GTP-binding protein ERG
VIT_00s0215g00020	brown	protease Do-like 10, mitochondrial
VIT_15s0046g00990	brown	PREDICTED: uncharacterized protein LOC100265382 isoform X2
VIT_13s0156g00400	brown	G-type lectin S-receptor-like serine/threonine-protein kinase LECRK3
VIT_13s0019g05070	brown	protein NUCLEAR FUSION DEFECTIVE 4
VIT_03s0038g03240	brown	O-fucosyltransferase 16-like
VIT_05s0094g01340	brown	probable thiol methyltransferase 2
VIT_02s0025g00780	brown	cation/H(+) antiporter 18
VIT_03s0063g01910	brown	CASP-like protein 5C1
VIT_02s0025g01920	brown	Cellulose synthase-like protein G3
VIT_12s0035g02090	brown	probable leucine-rich repeat receptor-like protein kinase At5g49770
VIT_16s0100g01250	brown	chromosome transmission fidelity protein 8 homolog
VIT_15s0021g02360	brown	hypothetical protein CK203_031181
VIT_17s0000g01930	brown	NF-X1-type zinc finger protein NFXL1
VIT_03s0097g00550	brown	DNA polymerase V
VIT_16s0098g01770	brown	phytolongin Phyl2.2
VIT_11s0016g05060	brown	probable ethanolamine kinase isoform X2
VIT_15s0048g00530	brown	auxin-responsive protein SAUR36
VIT_00s0302g00050	brown	protein S-acyltransferase 10
VIT_11s0052g00700	brown	putative receptor-like protein kinase At4g00960 isoform X2
VIT_18s0001g06520	brown	isoamylase 3, chloroplastic isoform X1
VIT_02s0033g01170	brown	replication protein A 70 kDa DNA-binding subunit A-like
VIT_12s0028g02420	brown	1-aminocyclopropane-1-carboxylate oxidase-like 1
VIT_08s0032g00320	brown	nucleolar GTP-binding protein 1 isoform X2
VIT_06s0004g05110	brown	PREDICTED: uncharacterized protein LOC100248460
VIT_01s0011g04090	brown	PREDICTED: uncharacterized protein LOC100247521 isoform X2
VIT_12s0028g00960	brown	phytoene synthase 2, chloroplastic
VIT_13s0019g00360	brown	F-box protein
VIT_13s0156g00340	brown	PREDICTED: uncharacterized protein LOC100263099
VIT_16s0050g00600	brown	Cleavage and polyadenylation specificity factor subunit 2
VIT_09s0002g06990	brown	phosphatidylcholine:diacylglycerol cholinephosphotransferase 1
VIT_05s0049g00050	brown	cellulose synthase A catalytic subunit 7 [UDP-forming]
VIT_17s0000g05630	brown	homeobox-leucine zipper protein HAT5
VIT_09s0002g05200	brown	D-glycerate 3-kinase, chloroplastic
VIT_12s0028g03810	brown	PREDICTED: uncharacterized protein LOC100267683 isoform X2
VIT_16s0013g00260	brown	superoxide dismutase [Fe], chloroplastic
VIT_08s0105g00390	brown	calcium-dependent protein kinase 13 isoform X1
VIT_10s0116g01550	brown	PREDICTED: uncharacterized protein LOC100245276 isoform X1
VIT_06s0004g05710	brown	Glutathione S-transferase U7
VIT_14s0068g01200	brown	inducer of CBF expression 2
VIT_08s0058g00470	brown	abscisic acid receptor PYL4
VIT_14s0006g02710	brown	PREDICTED: uncharacterized protein LOC100249788
VIT_07s0104g00660	brown	RNA demethylase ALKBH10B-like
VIT_06s0004g06660	brown	phosphoinositide phospholipase C 4 isoform X1
VIT_01s0026g00640	brown	DEAD-box ATP-dependent RNA helicase 22 isoform X2
VIT_14s0083g01020	brown	probable E3 ubiquitin-protein ligase HERC4 isoform X1
VIT_00s0270g00100	brown	2-(3-amino-3-carboxypropyl)histidine synthase subunit 1
VIT_06s0009g02700	brown	F-box protein At2g32560 isoform X2
VIT_11s0016g03230	brown	golgin candidate 1 isoform X1
VIT_01s0011g05850	brown	SEC14 cytosolic factor
VIT_04s0023g03570	brown	oligopeptide transporter 7
novel.1108	brown	Capsanthin/capsorubin synthase, chromoplastic
VIT_02s0025g04260	brown	protein P21
VIT_00s0199g00050	brown	unnamed protein product, partial
ENSRNA049467127	brown	---NA---
VIT_01s0011g04900	brown	serine carboxypeptidase-like 50
VIT_17s0000g00090	brown	chromophore lyase CRL, chloroplastic
VIT_12s0028g01100	brown	uncharacterized oxidoreductase At1g06690, chloroplastic
VIT_15s0021g00090	brown	sister chromatid cohesion protein DCC1
VIT_09s0002g05090	brown	unnamed protein product, partial
VIT_18s0001g14640	brown	hypothetical protein CK203_087820
VIT_00s0682g00020	brown	RuvB-like 2
VIT_07s0005g06550	brown	cilia- and flagella-associated protein 20
novel.745	brown	hypothetical protein VITISV_013180
VIT_05s0062g00110	brown	histidine protein methyltransferase 1 homolog
VIT_18s0001g03890	brown	putative disease resistance protein RPP1
VIT_13s0158g00380	brown	basic leucine zipper 23
VIT_11s0065g00970	brown	pentatricopeptide repeat-containing protein At2g02980, chloroplastic-like
VIT_03s0038g01310	brown	auxin-responsive protein SAUR21 isoform X1
VIT_19s0090g00300	brown	polyadenylate-binding protein-interacting protein 4
VIT_05s0020g02090	brown	disease resistance protein At4g27190-like
VIT_11s0016g03690	brown	peroxisomal fatty acid beta-oxidation multifunctional protein AIM1
VIT_11s0016g02770	brown	meiotic nuclear division protein 1 homolog isoform X1
VIT_13s0019g04730	brown	glycerol-3-phosphate dehydrogenase SDP6, mitochondrial
VIT_19s0014g01280	brown	unnamed protein product, partial
VIT_05s0049g00440	brown	CASP-like protein 5B3
VIT_05s0124g00530	brown	probable methyltransferase PMT19 isoform X1
VIT_05s0077g00920	brown	RGS domain-containing serine/threonine-protein kinase A isoform X1
VIT_14s0219g00200	brown	Pentatricopeptide repeat-containing protein
VIT_18s0001g08770	brown	protein PHLOEM PROTEIN 2-LIKE A10
VIT_14s0030g01660	brown	probable serine/threonine-protein kinase WNK9
VIT_13s0019g02100	brown	Retrovirus-related Pol polyprotein from transposon TNT 1-94
VIT_09s0054g01770	brown	protein HIGH CHLOROPHYLL FLUORESCENCE PHENOTYPE 173, chloroplastic isoform X1
VIT_03s0088g01140	brown	squalene monooxygenase
VIT_04s0023g00010	brown	PREDICTED: uncharacterized protein LOC100261536
VIT_18s0001g15220	brown	unnamed protein product, partial
VIT_07s0151g01060	brown	Fatty-acid-binding protein 1
VIT_12s0059g02740	brown	histone-lysine N-methyltransferase ATXR3
VIT_14s0006g01650	brown	hypothetical protein VITISV_026134
VIT_06s0004g01480	brown	linoleate 13S-lipoxygenase 2-1, chloroplastic
VIT_18s0001g01730	brown	shikimate kinase 3, chloroplastic isoform X1
VIT_00s0211g00010	brown	PREDICTED: uncharacterized protein At4g37920, chloroplastic
VIT_14s0068g01210	brown	secoisolariciresinol dehydrogenase
VIT_16s0050g01110	brown	probable polygalacturonase
VIT_19s0014g01300	brown	unnamed protein product, partial
VIT_19s0085g00050	brown	myb-related protein Myb4
VIT_02s0087g00410	brown	PREDICTED: uncharacterized protein LOC104877629
VIT_08s0007g08290	brown	putative elongation factor TypA-like SVR3, chloroplastic
VIT_01s0026g00190	brown	U-box domain-containing protein 19
VIT_11s0118g00780	brown	probable E3 ubiquitin-protein ligase RHY1A
VIT_11s0052g01390	brown	bifunctional dethiobiotin synthetase/7,8-diamino-pelargonic acid aminotransferase, mitochondrial
VIT_05s0077g01150	brown	Glucan endo-1,3-beta-glucosidase, basic vacuolar isoform
VIT_06s0004g02530	brown	lysM domain receptor-like kinase 3
VIT_07s0130g00390	brown	DNA (cytosine-5)-methyltransferase 1
VIT_01s0011g05610	brown	probable peroxygenase 4 isoform X3
VIT_09s0054g00980	brown	E3 ubiquitin-protein ligase MARCHF1
VIT_07s0151g00830	brown	Late embryogenesis abundant protein D-34
VIT_15s0046g03550	brown	(+)-neomenthol dehydrogenase isoform X2
VIT_08s0040g03130	brown	thioredoxin-like protein AAED1, chloroplastic
VIT_18s0001g01690	brown	glutathione S-transferase TCHQD
novel.115	brown	PREDICTED: uncharacterized protein LOC104880492
VIT_12s0034g01730	brown	putative disease resistance protein At3g14460
VIT_06s0004g08250	brown	probable LRR receptor-like serine/threonine-protein kinase At1g06840 isoform X1
VIT_19s0014g02500	brown	dynamin-related protein 5A
VIT_04s0044g01940	brown	diacylglycerol O-acyltransferase 2 isoform X1
VIT_02s0025g04010	brown	probable (S)-N-methylcoclaurine 3'-hydroxylase isozyme 2 isoform X2
VIT_14s0081g00630	brown	protein EIN4
VIT_15s0024g00040	brown	Photosystem I chlorophyll a/b-binding protein 3-1, chloroplastic
VIT_10s0003g03980	brown	putative ALA-interacting subunit 2
VIT_19s0177g00320	brown	chloroplastic lipocalin
VIT_07s0005g00110	brown	rapid alkalinization factor
VIT_01s0011g01370	brown	thioredoxin O2, mitochondrial
VIT_07s0205g00110	brown	probable starch synthase 4, chloroplastic/amyloplastic
VIT_18s0001g02530	brown	DEAD-box ATP-dependent RNA helicase 39
VIT_16s0022g00060	brown	structural maintenance of chromosomes protein 2-1
VIT_18s0166g00060	brown	unnamed protein product, partial
VIT_00s1644g00010	brown	G-type lectin S-receptor-like serine/threonine-protein kinase At4g27290 isoform X1
VIT_18s0041g01870	brown	phosphopantetheine adenylyltransferase
VIT_16s0098g01790	brown	protein IQ-DOMAIN 1
VIT_02s0154g00280	brown	14 kDa proline-rich protein DC2.15
VIT_14s0006g02660	brown	Retrovirus-related Pol polyprotein from transposon TNT 1-94
VIT_18s0001g06120	brown	7-deoxyloganetin glucosyltransferase
VIT_10s0003g00240	brown	PREDICTED: uncharacterized protein LOC100853536 isoform X2
VIT_17s0000g09480	brown	manganese-dependent ADP-ribose/CDP-alcohol diphosphatase
VIT_17s0000g00240	brown	protein MEI2-like 4 isoform X1
VIT_08s0007g03280	brown	1-(5-phosphoribosyl)-5-[(5-phosphoribosylamino)methylideneamino] imidazole-4-carboxamide isomerase, chloroplastic
VIT_03s0088g01180	brown	receptor-like protein kinase HAIKU2
VIT_05s0077g01130	brown	probable bifunctional TENA-E protein
VIT_02s0025g00810	brown	cation/H(+) antiporter 18
VIT_18s0001g11630	brown	allene oxide synthase 1, chloroplastic
VIT_08s0040g02600	brown	F-box protein At2g39490
VIT_17s0000g05650	brown	PREDICTED: uncharacterized protein LOC100250168
VIT_13s0106g00810	brown	proline-, glutamic acid- and leucine-rich protein 1
VIT_04s0023g01770	brown	AP-3 complex subunit sigma
novel.1391	brown	---NA---
VIT_05s0020g01630	brown	transcription termination factor MTERF5, chloroplastic-like
VIT_01s0010g02610	brown	microtubule-associated protein futsch
VIT_16s0022g00310	brown	LRR receptor-like serine/threonine-protein kinase GSO2 isoform X1
VIT_04s0044g00650	brown	G-type lectin S-receptor-like serine/threonine-protein kinase LECRK1
VIT_17s0000g08950	brown	PREDICTED: uncharacterized protein LOC100245077 isoform X1
VIT_19s0090g01170	brown	mitochondrial pyruvate carrier 4
VIT_01s0011g02900	brown	CLAVATA3/ESR (CLE)-related protein 12
VIT_14s0083g00440	brown	BRCT domain-containing protein At4g02110 isoform X1
VIT_08s0056g01070	brown	protein DETOXIFICATION 24
VIT_18s0001g08910	brown	DNA mismatch repair protein MLH1
VIT_05s0049g00100	brown	AT-hook motif nuclear-localized protein 20
VIT_08s0007g03860	brown	PAN domain-containing protein At5g03700
VIT_01s0011g04590	brown	unnamed protein product, partial
VIT_02s0087g00610	brown	PREDICTED: uncharacterized protein LOC100266665
VIT_17s0000g08580	brown	Protein ApaG
VIT_19s0014g04090	brown	receptor-like serine/threonine-protein kinase SD1-8
VIT_17s0000g04150	brown	leucoanthocyanidin reductase 2
VIT_18s0122g01400	brown	probable xyloglucan galactosyltransferase GT17
VIT_08s0040g02830	brown	calcium-transporting ATPase 4, endoplasmic reticulum-type
VIT_16s0098g01750	brown	golgin subfamily A member 6-like protein 22
VIT_19s0014g01930	brown	PREDICTED: uncharacterized protein LOC100267434
VIT_00s0261g00040	brown	PREDICTED: uncharacterized protein LOC100260888
VIT_18s0001g08590	brown	C2 domain-containing protein At1g53590 isoform X2
VIT_10s0116g01500	brown	ATP-dependent helicase rhp16
VIT_02s0025g04660	brown	protein STAY-GREEN 1, chloroplastic
VIT_02s0025g02450	brown	hypothetical protein VITISV_034703
VIT_05s0102g00970	brown	uncharacterized protein LOC117914223 isoform X1
VIT_16s0050g00790	brown	PREDICTED: uncharacterized protein LOC100264629
VIT_08s0007g08620	brown	unnamed protein product, partial
VIT_18s0041g00490	brown	protein NRT1/ PTR FAMILY 5.10-like
VIT_16s0039g01030	brown	probable glucan 1,3-alpha-glucosidase isoform X1
VIT_12s0142g00630	brown	protein MAIN-LIKE 2-like isoform X1
VIT_16s0098g01420	brown	dof zinc finger protein DOF4.6 isoform X1
VIT_09s0002g01580	brown	WD repeat domain-containing protein 83
VIT_00s0404g00030	brown	membralin-like protein At1g60995
VIT_09s0054g01620	brown	myb family transcription factor PHL6
VIT_05s0049g01200	brown	rust resistance kinase Lr10
VIT_01s0127g00470	brown	galactinol synthase 1
VIT_16s0050g02590	brown	DnaJ-like subfamily B member 12
VIT_14s0006g02650	brown	Rust resistance kinase Lr10
VIT_18s0041g01850	brown	putative methylesterase 14, chloroplastic
VIT_01s0026g02630	brown	GTP cyclohydrolase 1 isoform X1
VIT_16s0039g01700	brown	inositol-tetrakisphosphate 1-kinase 1-like
VIT_04s0023g01640	brown	cytochrome P450 90B1 isoform X1
VIT_05s0051g00680	brown	hypothetical protein CK203_093261
VIT_08s0007g08560	brown	cytoplasmic tRNA 2-thiolation protein 2
VIT_01s0026g02120	brown	microtubule-associated protein RP/EB family member 1B-like
VIT_09s0002g08410	brown	amino acid transporter AVT6E
VIT_18s0001g06530	brown	peroxisomal 2,4-dienoyl-CoA reductase
VIT_14s0060g02120	brown	cell cycle checkpoint control protein RAD9A
VIT_02s0025g04590	brown	transcription factor TCP9
VIT_01s0010g03390	brown	endoplasmic reticulum metallopeptidase 1 isoform X1
VIT_01s0011g06460	brown	non-functional NADPH-dependent codeinone reductase 2
VIT_06s0004g01630	brown	lysine-specific demethylase JMJ30 isoform X2
VIT_13s0019g02110	brown	PREDICTED: uncharacterized protein LOC100244414
VIT_02s0087g00340	brown	protein NUCLEAR FUSION DEFECTIVE 4
VIT_00s0394g00010	brown	PREDICTED: uncharacterized protein LOC109122139, partial
VIT_10s0116g00390	brown	putative pyruvate, phosphate dikinase regulatory protein, chloroplastic
VIT_17s0000g04450	brown	putative phospholipid-transporting ATPase 9
VIT_08s0105g00300	brown	phosphoinositide phospholipase C 2
VIT_07s0104g00130	brown	probable F-box protein At1g60180
VIT_17s0000g01320	brown	acetolactate synthase 3, chloroplastic
VIT_06s0004g01740	brown	transcription factor bHLH130 isoform X1
VIT_04s0069g00790	brown	probable cyclic nucleotide-gated ion channel 14
VIT_04s0008g02220	brown	DNA cross-link repair 1A protein
VIT_07s0151g00570	brown	CST complex subunit STN1 isoform X2
VIT_14s0171g00110	brown	triacylglycerol lipase 2
VIT_12s0057g00690	brown	histidine kinase 2
VIT_15s0048g01800	brown	PREDICTED: uncharacterized protein LOC100242127
VIT_17s0000g05860	brown	ABC transporter A family member 7
VIT_11s0118g00280	brown	Ubiquitin carboxyl-terminal hydrolase 22
VIT_03s0038g00920	brown	pseudouridine kinase
VIT_12s0035g00400	brown	ATP-dependent DNA helicase Q-like 4A isoform X1
novel.817	brown	General transcription factor IIE subunit 2
VIT_13s0019g04640	brown	pumilio homolog 4 isoform X1
VIT_17s0000g05850	brown	ABC transporter A family member 2 isoform X2
VIT_02s0033g01370	brown	urea-proton symporter DUR3 isoform X1
VIT_00s0333g00040	brown	PREDICTED: uncharacterized protein At5g48480
VIT_00s0707g00010	brown	15.4 kDa class V heat shock protein
VIT_17s0000g05570	brown	LRR receptor-like serine/threonine-protein kinase FEI 2
VIT_13s0156g00160	brown	VQ motif-containing protein 17
VIT_07s0005g01240	brown	phospholipase A1 PLIP2, chloroplastic
VIT_14s0006g02760	brown	PREDICTED: uncharacterized protein LOC100263470
VIT_02s0025g01640	brown	calcineurin B-like protein 08
VIT_14s0006g01930	brown	PREDICTED: uncharacterized protein LOC104881595
VIT_00s0229g00160	brown	formyltetrahydrofolate deformylase 1, mitochondrial isoform X1
VIT_00s0612g00030	brown	uncharacterized protein LOC117923963 isoform X3
VIT_08s0007g04220	brown	serine/threonine-protein kinase SRPK isoform X1
VIT_08s0040g01810	brown	auxin response factor 18
VIT_01s0011g05440	brown	protein PLANT CADMIUM RESISTANCE 2
VIT_08s0007g05650	brown	UPF0481 protein At3g47200-like
VIT_02s0012g01240	brown	PREDICTED: uncharacterized protein LOC100243800 isoform X3
VIT_11s0037g00880	brown	histone-lysine N-methyltransferase ASHR3 isoform X1
VIT_15s0046g00430	brown	PREDICTED: uncharacterized protein LOC100250204
VIT_14s0060g00390	brown	probable pectinesterase/pectinesterase inhibitor 13 isoform X2
VIT_13s0019g04550	brown	lysM domain receptor-like kinase 3
VIT_05s0029g00470	brown	pre-mRNA-splicing factor CWC22 homolog
novel.252	brown	U-box domain-containing protein 32 isoform X1
VIT_02s0025g01170	brown	COP1-interactive protein 1
VIT_04s0008g03030	brown	unnamed protein product, partial
VIT_18s0072g00890	brown	LRR receptor-like serine/threonine-protein kinase GSO2
VIT_00s0324g00060	brown	7-deoxyloganetin glucosyltransferase
VIT_10s0003g00440	brown	trans-resveratrol di-O-methyltransferase isoform X1
VIT_14s0060g00790	brown	galactinol synthase 2
VIT_19s0014g00010	brown	PREDICTED: uncharacterized protein LOC100243589 isoform X1
VIT_00s0207g00100	brown	putative metallophosphoesterase At3g03305
VIT_06s0009g03770	brown	phytochromobilin:ferredoxin oxidoreductase, chloroplastic
VIT_15s0048g01160	brown	phospholipase D beta 2
VIT_00s0227g00070	brown	unnamed protein product, partial
VIT_12s0034g01880	brown	unnamed protein product, partial
VIT_01s0026g00590	brown	PREDICTED: uncharacterized protein LOC100246822
VIT_08s0032g00050	brown	probable acyl-activating enzyme 16, chloroplastic
VIT_04s0044g01860	brown	protein PIN-LIKES 3-like isoform X1
VIT_04s0008g03090	brown	PREDICTED: uncharacterized protein LOC100244029 isoform X1
VIT_15s0048g01150	brown	transcription factor TCP9
VIT_15s0046g01550	brown	PREDICTED: uncharacterized protein LOC100258448
VIT_17s0000g07490	brown	PREDICTED: uncharacterized protein LOC100246721
VIT_00s0194g00080	brown	BTB/POZ domain-containing protein At5g47800 isoform X1
VIT_04s0044g00680	brown	G-type lectin S-receptor-like serine/threonine-protein kinase LECRK1
VIT_08s0007g06800	brown	putative DNA (cytosine-5)-methyltransferase CMT1
VIT_17s0000g05610	brown	(-)-isopiperitenol/(-)-carveol dehydrogenase, mitochondrial
novel.1382	brown	hypothetical protein VITISV_026068
VIT_15s0046g01370	brown	mitochondrial carrier protein MTM1 isoform X1
VIT_00s0187g00320	brown	mannan endo-1,4-beta-mannosidase 6-like
VIT_04s0008g03360	brown	F-box/LRR-repeat protein 20
VIT_17s0000g02370	brown	MDIS1-interacting receptor like kinase 2
VIT_03s0038g03060	brown	PKS-NRPS hybrid synthetase
VIT_10s0071g00440	brown	receptor-like serine/threonine-protein kinase SD1-8
VIT_11s0016g03510	brown	polyprotein of EF-Ts, chloroplastic
VIT_18s0001g13790	brown	cytochrome P450 71A1
VIT_17s0000g08880	brown	jmjC domain-containing protein 4 isoform X2
VIT_04s0008g04820	brown	pleiotropic drug resistance protein 1
VIT_17s0000g06130	brown	glutathione S-transferase U9
VIT_01s0010g03460	brown	flavonoid 3',5'-methyltransferase
VIT_14s0060g01530	brown	exonuclease DPD1, chloroplastic/mitochondrial
VIT_16s0039g02030	brown	---NA---
VIT_07s0005g01690	brown	unnamed protein product, partial
VIT_01s0026g00500	brown	WAT1-related protein At5g40210
novel.1032	brown	FHA domain-containing protein At4g14490-like
VIT_13s0158g00180	brown	Pheophytinase, chloroplastic
VIT_07s0005g04180	brown	Glutathionyl-hydroquinone reductase YqjG
VIT_18s0001g01930	brown	protein translocase subunit SECA2, chloroplastic isoform X2
VIT_07s0005g02670	brown	acyl transferase 4
VIT_19s0014g05230	brown	pentatricopeptide repeat-containing protein At4g04790, mitochondrial
VIT_12s0028g00720	brown	anaphase-promoting complex subunit 5
VIT_13s0067g00630	brown	protein yippee-like isoform X2
novel.1327	brown	putative 2-oxoglutarate-dependent dioxygenase AOP1
VIT_08s0056g00830	brown	presenilin-like protein At1g08700
VIT_15s0021g02660	brown	F-box protein At5g51380
VIT_09s0002g00380	brown	1-phosphatidylinositol-3-phosphate 5-kinase FAB1B
VIT_04s0069g00870	brown	GRIP and coiled-coil domain-containing protein 2 isoform X1
VIT_16s0022g02240	brown	Transcription factor bHLH120
VIT_01s0011g01470	brown	protein FAR-RED IMPAIRED RESPONSE 1-like isoform X1
VIT_14s0060g00080	brown	general transcription factor IIF subunit 1
VIT_08s0007g00770	brown	PREDICTED: uncharacterized protein LOC100251163
VIT_11s0016g03190	brown	E3 ubiquitin-protein ligase RNF181 isoform X1
VIT_16s0098g00690	brown	UNC93-like protein 1
novel.116	brown	phosphate-repressible phosphate permease pho-4
VIT_18s0001g15730	brown	Dof zinc finger protein DOF3.5
VIT_00s0710g00020	brown	serine/threonine-protein kinase SAPK2
VIT_03s0088g00250	brown	eugenol synthase 1 isoform X3
VIT_00s0301g00050	brown	PAP-specific phosphatase HAL2-like
VIT_15s0021g00370	brown	APO protein 1, chloroplastic isoform X2
VIT_06s0004g00580	brown	pheophytinase, chloroplastic isoform X1
novel.1501	brown	putative disease resistance protein
VIT_15s0046g01430	brown	putative glucose-6-phosphate 1-epimerase
novel.399	brown	pentatricopeptide repeat-containing protein At1g20230
VIT_13s0019g00420	brown	F-box protein At2g39490 isoform X1
VIT_17s0000g03350	brown	LEAF RUST 10 DISEASE-RESISTANCE LOCUS RECEPTOR-LIKE PROTEIN KINASE-like 2.7
VIT_00s0125g00230	brown	probable LRR receptor-like serine/threonine-protein kinase At1g56140 isoform X4
VIT_05s0020g03200	brown	thermospermine synthase ACAULIS5
VIT_09s0096g00080	brown	peroxisomal 2,4-dienoyl-CoA reductase
VIT_19s0027g01890	brown	amino acid transporter AVT1I-like
VIT_19s0014g00150	brown	probable purine permease 11 isoform X1
VIT_18s0122g00900	brown	Peptidyl-prolyl cis-trans isomerase FKBP18, chloroplastic
VIT_03s0091g00570	brown	transcription initiation factor TFIID subunit 4b-like isoform X2
VIT_09s0070g00610	brown	importin-5-like isoform X2
novel.342	brown	putative disease resistance RPP13-like protein 1
VIT_00s2262g00010	brown	DEAD-box ATP-dependent RNA helicase 38
VIT_16s0098g01780	brown	starch synthase 1, chloroplastic/amyloplastic
VIT_07s0141g00310	brown	putative uridine kinase C227.14
VIT_08s0056g00180	brown	protein LURP-one-related 8
VIT_05s0077g01820	brown	probable protein phosphatase 2C 34 isoform X2
VIT_08s0105g00590	brown	chlorophyll synthase, chloroplastic
VIT_08s0040g01290	brown	F-box protein At2g32560 isoform X1
VIT_18s0001g03870	brown	keratin, type I cytoskeletal 10-like
VIT_13s0139g00330	brown	putative leucine-rich repeat receptor-like protein kinase
VIT_07s0031g02400	brown	amino-acid permease BAT1 homolog isoform X2
VIT_12s0059g00590	brown	---NA---
VIT_18s0001g02760	brown	PREDICTED: esterase
novel.1475	brown	Calcium-transporting ATPase 12, plasma membrane-type
VIT_00s0193g00010	brown	unnamed protein product, partial
VIT_12s0028g01740	brown	chaperone protein dnaJ C76, chloroplastic
VIT_12s0057g00980	brown	phytochrome C
VIT_00s0179g00260	brown	calcium-transporting ATPase 12, plasma membrane-type
VIT_15s0021g02730	brown	protein transport protein SEC16B homolog
VIT_18s0001g04920	brown	unnamed protein product, partial
VIT_14s0030g02310	brown	auxin-induced protein 22D
VIT_08s0058g01270	brown	RING-H2 finger protein ATL72
VIT_19s0027g00550	brown	BTB/POZ domain-containing protein At1g04390 isoform X2
VIT_15s0021g00220	brown	putative ABC transporter C family member 15
VIT_01s0011g00230	brown	folate synthesis bifunctional protein, mitochondrial
VIT_11s0016g03910	brown	K transporter protein
VIT_12s0055g00400	brown	hypothetical protein VITISV_017630
VIT_00s0391g00050	brown	unnamed protein product, partial
VIT_12s0059g01860	brown	pentatricopeptide repeat-containing protein At1g03560, mitochondrial
VIT_01s0127g00740	brown	2-methylene-furan-3-one reductase
VIT_01s0010g02480	brown	ankyrin-like protein
VIT_14s0036g01000	brown	peroxisomal 2,4-dienoyl-CoA reductase
VIT_13s0139g00140	brown	putative disease resistance RPP13-like protein 1
VIT_17s0000g01620	brown	uridine kinase-like protein 1, chloroplastic isoform X1
VIT_18s0001g13300	brown	unnamed protein product, partial
VIT_04s0079g00680	brown	phytoene synthase 2, chloroplastic
VIT_15s0107g00360	brown	unnamed protein product, partial
VIT_02s0025g00840	brown	PREDICTED: uncharacterized protein At5g41620 isoform X1
VIT_13s0019g04490	brown	Glycine-rich RNA-binding protein GRP1A
VIT_01s0011g02330	brown	PREDICTED: uncharacterized protein LOC100261208
VIT_07s0151g00610	brown	unnamed protein product, partial
VIT_17s0000g00530	brown	vacuolar protein 8
VIT_00s0269g00160	brown	---NA---
VIT_14s0081g00020	brown	Pathogenesis-related protein PR-4B
VIT_01s0011g02780	brown	protein MIZU-KUSSEI 1
VIT_19s0090g01120	brown	PREDICTED: uncharacterized protein LOC100245205
VIT_03s0038g00320	brown	PREDICTED: uncharacterized protein LOC100247047
VIT_04s0023g01780	brown	pyridine nucleotide-disulfide oxidoreductase domain-containing protein 2
novel.838	brown	probable polyamine transporter At1g31830
VIT_04s0008g01460	brown	protein PLASTID MOVEMENT IMPAIRED 1-RELATED 1-like isoform X1
VIT_07s0129g00470	brown	Protein conserved in the green lineage and diatoms 27, chloroplastic
VIT_07s0104g00030	brown	uncharacterized protein LOC117918994
VIT_00s0360g00040	brown	hypothetical protein VITISV_013571
VIT_07s0005g04050	brown	MDIS1-interacting receptor like kinase 2 isoform X1
VIT_14s0081g00100	brown	unnamed protein product, partial
VIT_00s0125g00290	brown	LOB domain-containing protein 4
VIT_17s0000g06890	brown	PREDICTED: uncharacterized protein LOC100262175 isoform X2
VIT_06s0004g01400	brown	G-type lectin S-receptor-like serine/threonine-protein kinase LECRK3
VIT_14s0108g01180	brown	PREDICTED: uncharacterized protein LOC100249192
VIT_04s0008g00560	brown	calcineurin-binding protein 1 isoform X1
novel.1426	brown	Ubiquitin-like-specific protease ESD4
VIT_13s0019g03480	brown	PREDICTED: uncharacterized protein YKR070W isoform X7
VIT_08s0007g02610	brown	TLD domain-containing protein 1 isoform X1
VIT_00s0181g00160	brown	putative F-box protein At1g49610 isoform X1
VIT_09s0002g01380	brown	transcription factor MYB4-like
novel.1166	brown	Retrovirus-related Pol polyprotein from transposon RE1
VIT_12s0035g01710	brown	glycosyltransferase BC10
VIT_06s0004g04980	brown	scarecrow-like protein 14
VIT_06s0009g03390	brown	PREDICTED: uncharacterized protein LOC104879645
VIT_11s0016g03580	brown	bark storage protein A
VIT_09s0002g01610	brown	midasin isoform X1
VIT_01s0010g03770	brown	dnaJ homolog subfamily B member 12 isoform X1
VIT_01s0137g00520	brown	cytochrome P450 71B34
VIT_10s0003g02540	brown	ABC transporter B family member 9 isoform X1
novel.44	brown	---NA---
VIT_07s0255g00130	brown	PREDICTED: uncharacterized protein LOC100855417
VIT_16s0098g01810	brown	unnamed protein product, partial
VIT_14s0036g01450	brown	PREDICTED: uncharacterized protein LOC100263054
VIT_12s0034g01750	brown	putative disease resistance RPP13-like protein 1
VIT_01s0011g03480	brown	tetraketide alpha-pyrone reductase 2
VIT_07s0005g01830	brown	PREDICTED: uncharacterized protein LOC100243451 isoform X1
VIT_14s0128g00690	brown	Germin-like protein subfamily 1 member 14
VIT_00s0285g00010	brown	CBL-interacting protein kinase 04 isoform X2
VIT_07s0141g00060	brown	3-ketoacyl-CoA synthase 2
novel.53	brown	Retrovirus-related Pol polyprotein from transposon TNT 1-94
VIT_08s0040g02800	brown	phosphatidate phosphatase PAH1 isoform X2
VIT_19s0085g01190	brown	ABC transporter D family member 2, chloroplastic
VIT_05s0020g03000	brown	2-hydroxyisoflavanone dehydratase-like
VIT_17s0000g05470	brown	protein NUCLEAR FUSION DEFECTIVE 4
VIT_13s0047g00860	brown	replication protein A 70 kDa DNA-binding subunit B-like
VIT_18s0001g05180	brown	probable beta-D-xylosidase 7
VIT_01s0011g03800	brown	rust resistance kinase Lr10
VIT_11s0016g03420	brown	E3 ubiquitin-protein ligase ATL42
novel.623	brown	---NA---
VIT_12s0034g01050	brown	putative disease resistance RPP13-like protein 1
VIT_11s0016g03180	brown	probable protein phosphatase 2C 68 isoform X2
VIT_15s0046g02050	brown	PREDICTED: uncharacterized protein LOC100258452
VIT_18s0001g15000	brown	ACT domain-containing protein ACR3 isoform X2
VIT_02s0025g03310	brown	Silicon efflux transporter LSI2
novel.528	brown	Retrovirus-related Pol polyprotein from transposon RE1
VIT_12s0057g01030	brown	glucose-6-phosphate 1-dehydrogenase, chloroplastic isoform X1
VIT_03s0038g01360	brown	L10-interacting MYB domain-containing protein-like isoform X1
VIT_07s0129g00140	brown	adenylyl-sulfate kinase 3 isoform X1
novel.807	brown	Retrovirus-related Pol polyprotein from transposon RE1
VIT_06s0061g00550	brown	probable xyloglucan endotransglucosylase/hydrolase protein 32
VIT_03s0063g02040	brown	cytochrome c biogenesis protein CCS1, chloroplastic
VIT_13s0067g00890	brown	Phosphoinositide phospholipase C 6
VIT_19s0027g01690	brown	disease resistance protein RPS5
VIT_03s0038g02890	brown	F-box protein SKIP23
VIT_13s0067g03750	brown	ABC transporter G family member 6
ENSRNA049468558	brown	Pentatricopeptide repeat-containing protein
VIT_15s0021g02060	brown	hydroquinone glucosyltransferase
VIT_05s0029g00850	brown	putative disease resistance protein At4g11170
VIT_17s0000g05150	brown	kelch repeat-containing protein 1-like isoform X1
VIT_01s0244g00060	brown	RNA polymerase II C-terminal domain phosphatase-like 3 isoform X2
VIT_19s0014g04060	brown	G-type lectin S-receptor-like serine/threonine-protein kinase B120
VIT_04s0023g01160	brown	pentatricopeptide repeat-containing protein At2g01390 isoform X1
VIT_08s0040g01130	brown	serine carboxypeptidase-like 45
VIT_14s0060g02130	brown	G patch domain-containing protein 11
VIT_08s0007g07310	brown	Protein DA1-related 1
VIT_08s0040g02260	brown	hypothetical protein VITISV_015697
VIT_07s0104g01620	brown	Protein indeterminate-domain 2
VIT_01s0026g01460	brown	thioredoxin H2
VIT_08s0007g00620	brown	probable protein S-acyltransferase 16
VIT_07s0141g00620	brown	probable sodium/metabolite cotransporter BASS3, chloroplastic
VIT_18s0001g01530	brown	PREDICTED: uncharacterized protein LOC104882460
VIT_19s0014g03560	brown	B3 domain-containing transcription repressor VAL1 isoform X4
VIT_06s0004g03950	brown	Arogenate dehydrogenase 1, chloroplastic
VIT_11s0016g03330	brown	protein unc-13 homolog
VIT_01s0026g02590	brown	probable calcium-binding protein CML30
ENSRNA049468949	brown	unnamed protein product, partial
VIT_00s0174g00140	brown	protein FAR1-RELATED SEQUENCE 3
VIT_11s0016g03680	brown	protein tesmin/TSO1-like CXC 5
VIT_04s0008g01770	brown	NAD(P)H-quinone oxidoreductase subunit U, chloroplastic
VIT_05s0077g01280	brown	Beta-D-xylosidase 1
novel.359	brown	Retrovirus-related Pol polyprotein from transposon RE2
VIT_11s0016g05440	brown	G-type lectin S-receptor-like serine/threonine-protein kinase SD2-5
VIT_05s0020g01160	brown	condensin-2 complex subunit D3
VIT_10s0003g00590	brown	Ethylene-responsive transcription factor ERF091
VIT_14s0068g01140	brown	unnamed protein product, partial
VIT_07s0191g00250	brown	probable glucan 1,3-beta-glucosidase A
VIT_13s0156g00570	brown	G-type lectin S-receptor-like serine/threonine-protein kinase LECRK3
VIT_12s0059g01000	brown	cellulose synthase-like protein H1
VIT_18s0001g08900	brown	unnamed protein product, partial
VIT_15s0046g00020	brown	U-box domain-containing protein 43
VIT_13s0156g00530	brown	unnamed protein product, partial
VIT_11s0016g01260	brown	protein CTR9 homolog
VIT_13s0019g01380	brown	CASP-like protein 4D1
VIT_03s0063g00730	brown	probable carboxylesterase 12
VIT_00s0375g00030	brown	alpha-galactosidase isoform X1
VIT_00s0780g00040	brown	E3 ubiquitin-protein ligase RGLG2-like isoform X1
VIT_01s0010g02730	brown	Protein hyper-sensitivity-related 4
VIT_08s0040g01770	brown	protein CNGC15b-like
VIT_13s0067g02890	brown	unnamed protein product, partial
VIT_13s0064g01250	brown	protein gamma response 1
VIT_11s0016g05630	brown	beta-1,4-mannosyl-glycoprotein 4-beta-N-acetylglucosaminyltransferase
VIT_01s0011g04740	brown	multicopper oxidase LPR1
ENSRNA049464743	brown	hypothetical protein CK203_096532
VIT_19s0093g00510	brown	(S)-2-hydroxy-acid oxidase GLO1 isoform X1
VIT_14s0171g00050	brown	probable leucine-rich repeat receptor-like protein kinase At1g35710
novel.207	brown	putative calcium-transporting ATPase 13, plasma membrane-type
VIT_08s0007g05260	brown	ferredoxin-dependent glutamate synthase, chloroplastic
VIT_12s0057g00750	brown	receptor-like protein 7
VIT_10s0003g01720	brown	protein STICHEL-like 3 isoform X1
VIT_16s0050g01600	brown	anthocyanidin 5,3-O-glucosyltransferase-like
VIT_18s0001g15300	brown	unnamed protein product, partial
VIT_14s0006g01750	brown	PREDICTED: uncharacterized protein LOC100253581 isoform X1
VIT_04s0023g03490	brown	UDP-glycosyltransferase 89B2-like
novel.312	brown	Nuclear pore complex protein NUP1
VIT_08s0058g00280	brown	L-type lectin-domain containing receptor kinase S.4-like
VIT_01s0127g00910	brown	Transcription factor bHLH167
VIT_09s0002g05010	brown	F-box/kelch-repeat protein At1g80440-like
VIT_09s0002g03980	brown	probable disease resistance protein At5g63020
VIT_13s0106g00610	brown	hippocampus abundant transcript-like protein 1
VIT_00s0484g00030	brown	G-type lectin S-receptor-like serine/threonine-protein kinase At1g11410 isoform X1
novel.611	brown	Transposon Tf2-2 polyprotein
VIT_16s0039g01880	brown	probable calcium-binding protein CML18
VIT_00s0399g00030	brown	unnamed protein product, partial
VIT_13s0019g03050	brown	18.1 kDa class I heat shock protein
VIT_18s0001g07310	brown	rho GTPase-activating protein REN1
VIT_11s0016g04510	brown	unnamed protein product, partial
VIT_16s0050g00710	brown	PREDICTED: uncharacterized protein LOC100252463
VIT_18s0001g01350	brown	Twinkle-like protein, chloroplastic/mitochondrial
novel.202	brown	uncharacterized protein LOC117926619
VIT_03s0038g04570	brown	glucose-1-phosphate adenylyltransferase large subunit 1
VIT_14s0081g00550	brown	heavy metal-associated isoprenylated plant protein 2
VIT_07s0104g00070	brown	unnamed protein product, partial
VIT_04s0008g02370	brown	pentatricopeptide repeat-containing protein At5g10690 isoform X1
VIT_08s0058g00260	brown	ethylene-overproduction protein 1 isoform X1
VIT_00s0484g00020	brown	G-type lectin S-receptor-like serine/threonine-protein kinase RKS1
VIT_17s0000g07500	brown	pentatricopeptide repeat-containing protein At1g74850, chloroplastic
VIT_06s0004g08080	brown	RING-H2 finger protein ATL72
VIT_14s0006g00810	brown	MDIS1-interacting receptor like kinase 2
VIT_13s0019g01700	brown	scarecrow-like protein 30 isoform X2
VIT_10s0003g01350	brown	serine/threonine-protein kinase EDR1 isoform X2
VIT_15s0046g03780	brown	hydrophobic protein LTI6A
VIT_05s0029g01420	brown	protein ACCELERATED CELL DEATH 6 isoform X1
VIT_08s0007g05980	brown	protein IQ-DOMAIN 1
VIT_00s0322g00020	brown	heptahelical transmembrane protein 4
VIT_05s0077g01440	brown	uncharacterized protein LOC117914396 isoform X2
VIT_04s0079g00630	brown	Protein XRI1
VIT_16s0022g02080	brown	xyloglucan galactosyltransferase XLT2
VIT_19s0085g00480	brown	Protein accelerated cell death 6
novel.1119	brown	cation/H(+) antiporter 3
VIT_01s0011g02890	brown	PREDICTED: uncharacterized protein LOC100852498
VIT_16s0050g01970	brown	G-type lectin S-receptor-like serine/threonine-protein kinase At5g24080 isoform X2
VIT_09s0002g05290	brown	putative 2-oxoglutarate-dependent dioxygenase AOP1.2
VIT_05s0124g00010	brown	F-box protein CPR30 isoform X1
VIT_07s0141g00470	brown	DNA-directed RNA polymerase III subunit RPC8
VIT_18s0001g06640	brown	RING-H2 finger protein ATL54
VIT_06s0004g02570	brown	kiwellin-like
VIT_18s0072g00280	brown	unnamed protein product, partial
VIT_19s0014g04040	brown	receptor-like serine/threonine-protein kinase SD1-8 isoform X1
novel.131	brown	PREDICTED: uncharacterized protein LOC100266678 isoform X7
VIT_16s0050g01920	brown	G-type lectin S-receptor-like serine/threonine-protein kinase
VIT_09s0002g07420	brown	uncharacterized protein LOC117922561
VIT_08s0007g05160	brown	flavonoid 3',5'-hydroxylase 2
novel.517	brown	E3 ubiquitin-protein ligase RHA1B
VIT_08s0007g06050	brown	unnamed protein product, partial
VIT_18s0001g09240	brown	Zinc finger protein ZAT10
VIT_03s0038g04580	brown	SNF1-related protein kinase regulatory subunit gamma-1-like
VIT_04s0069g00720	brown	glutamate receptor 2.8-like isoform X1
VIT_19s0014g02130	brown	pentatricopeptide repeat-containing protein At5g15300
VIT_00s0533g00020	brown	Monooxygenase 3
VIT_18s0001g02570	brown	IAA-amino acid hydrolase ILR1-like 6
VIT_09s0002g00490	brown	GDSL esterase/lipase 5
VIT_18s0001g03720	brown	unnamed protein product, partial
VIT_01s0137g00550	brown	cytochrome P450 71B34
novel.412	brown	Ubiquitin-like-specific protease ESD4
VIT_03s0063g00530	brown	calmodulin-like protein 1
novel.967	brown	Retrovirus-related Pol polyprotein from transposon RE1
VIT_00s0477g00030	brown	Protein detoxification 27
ENSRNA049996277	brown	Valencene synthase
ENSRNA049464758	brown	hypothetical protein CK203_096532
VIT_08s0056g00680	brown	putative sugar phosphate/phosphate translocator
VIT_10s0003g04710	brown	protein BZR1 homolog 3-like
VIT_13s0019g05010	brown	protein NUCLEAR FUSION DEFECTIVE 4-like
VIT_14s0030g00260	brown	Sugar transporter ERD6-like 11
VIT_00s0214g00120	brown	putative F-box protein PP2-B12
VIT_19s0090g00590	brown	protein ODORANT1
VIT_16s0013g00800	brown	Retrovirus-related Pol polyprotein from transposon RE1
VIT_04s0023g02360	brown	Protein hyper-sensitivity-related 4
VIT_05s0051g00370	brown	Pentatricopeptide repeat-containing protein, chloroplastic
VIT_07s0104g01010	brown	PREDICTED: uncharacterized protein LOC100244190 isoform X6
VIT_00s0615g00010	brown	probable mannitol dehydrogenase
novel.1117	brown	PREDICTED: uncharacterized protein LOC104879528
VIT_16s0013g00370	brown	protein ORANGE-GREEN, chloroplastic
novel.55	brown	zinc finger protein BALDIBIS-like
VIT_12s0121g00030	brown	PREDICTED: uncharacterized protein LOC104880942
VIT_19s0090g01390	brown	probable long-chain-alcohol O-fatty-acyltransferase 5
VIT_19s0015g02890	brown	probable glutathione S-transferase parC
VIT_16s0022g00240	brown	LRR receptor-like serine/threonine-protein kinase GSO2
VIT_04s0008g00330	brown	MDIS1-interacting receptor like kinase 1-like
VIT_11s0065g00720	brown	serine carboxypeptidase-like 13
VIT_10s0003g03310	brown	unnamed protein product, partial
VIT_00s0324g00070	brown	7-deoxyloganetin glucosyltransferase
novel.1252	brown	tRNA (cytosine(34)-C(5))-methyltransferase
VIT_13s0074g00690	brown	Pleiotropic drug resistance protein 2
VIT_05s0094g01260	brown	2-alkenal reductase (NADP(+)-dependent)
VIT_11s0037g00830	brown	PREDICTED: uncharacterized protein LOC100267275
VIT_13s0064g01880	brown	protein BOLA4, chloroplastic/mitochondrial isoform X1
novel.1193	brown	hypothetical protein VITISV_021513
novel.1457	brown	Receptor-like serine/threonine-protein kinase SD1-8
VIT_01s0026g01180	brown	hyaluronan mediated motility receptor isoform X1
VIT_18s0117g00270	brown	zinc-finger homeodomain protein 2
novel.1485	brown	hypothetical protein CK203_098881
VIT_05s0077g00290	brown	DNA replication complex GINS protein SLD5
novel.716	brown	PREDICTED: uncharacterized protein LOC104877981
VIT_09s0002g02980	brown	putative leucine-rich repeat receptor-like protein kinase At2g19210 isoform X1
VIT_18s0001g14030	brown	probable cytokinin riboside 5'-monophosphate phosphoribohydrolase LOGL10 isoform X1
novel.75	brown	Uncharacterized protein CK203_014179
VIT_08s0058g01260	brown	Retrovirus-related Pol polyprotein from transposon RE2
VIT_13s0064g01580	brown	unnamed protein product, partial
VIT_12s0028g01660	brown	unnamed protein product, partial
novel.1031	brown	IST1-like protein
VIT_13s0019g01300	brown	hypothetical protein VITISV_021513
VIT_08s0007g03800	brown	UPF0481 protein At3g47200
VIT_08s0007g07770	brown	polygalacturonase isoform X1
VIT_03s0091g00230	brown	PREDICTED: uncharacterized protein LOC100243866
VIT_08s0007g04120	brown	cytochrome P450 76A1
VIT_18s0001g10490	brown	coenzyme Q-binding protein COQ10 homolog, mitochondrial
VIT_15s0048g02980	brown	PREDICTED: uncharacterized protein LOC100250645
VIT_14s0128g00510	brown	putative receptor-like protein kinase At3g47110 isoform X1
VIT_08s0007g06270	brown	promoter-binding protein SPL9
VIT_18s0041g00070	brown	developmental gene 1062 protein
VIT_13s0067g03510	brown	two-component response regulator ORR9
VIT_03s0017g00660	brown	TMV resistance protein N isoform X2
VIT_11s0016g00910	brown	cation/calcium exchanger 4
VIT_18s0041g00520	brown	protein NRT1/ PTR FAMILY 5.10 isoform X1
VIT_07s0031g00270	brown	putative acetyltransferase
novel.1105	brown	RWD domain-containing protein 1
VIT_00s1739g00010	brown	orf145
VIT_16s0022g00080	brown	receptor-like protein 12 isoform X1
ENSRNA049467503	brown	LINE-1 reverse transcriptase-like
VIT_00s1682g00010	brown	Primary amine oxidase
VIT_12s0028g03080	brown	homeobox-DDT domain protein RLT2 isoform X2
VIT_14s0036g00960	brown	Protein terminal ear1
VIT_11s0016g00930	brown	protein LURP-one-related 6
VIT_11s0037g00670	brown	MDIS1-interacting receptor like kinase 2
novel.1471	brown	Calcium-transporting ATPase 12, plasma membrane-type
VIT_14s0108g00180	brown	Polyvinylalcohol dehydrogenase
VIT_04s0023g01630	brown	cytochrome P450 90B1
VIT_04s0069g00740	brown	glutamate receptor 2.8-like isoform X4
novel.936	brown	hypothetical protein VITISV_008508
VIT_19s0027g00840	brown	transcription factor JUNGBRUNNEN 1
VIT_19s0014g04700	brown	Pentatricopeptide repeat-containing protein
VIT_10s0042g00830	brown	lysine-specific demethylase JMJ25 isoform X2
VIT_00s0398g00020	brown	putative cysteine-rich receptor-like protein kinase 23
VIT_11s0118g00490	brown	HSP-interacting protein
VIT_03s0097g00460	brown	geraniol 8-hydroxylase
VIT_00s0824g00020	brown	transcription factor bHLH25
VIT_00s0194g00340	brown	sulfated surface glycoprotein 185 isoform X2
VIT_04s0069g00420	brown	Protein suppressor of K(+) transport growth defect 1
VIT_19s0135g00030	brown	caffeic acid 3-O-methyltransferase
VIT_19s0027g00160	brown	ADP-ribosylation factor-related protein 1 isoform X2
VIT_02s0109g00310	brown	geraniol 8-hydroxylase
VIT_10s0003g02130	brown	PREDICTED: uncharacterized protein LOC100265745, partial
VIT_07s0005g02550	brown	Auxin-responsive protein IAA30
VIT_12s0028g00690	brown	auxin-responsive protein SAUR71
VIT_04s0008g01840	brown	transcription factor WER
VIT_08s0007g06090	brown	glucan endo-1,3-beta-glucosidase, basic isoform-like
novel.1203	brown	RNA polymerase II subunit A C-terminal domain phosphatase SSU72
VIT_15s0046g00070	brown	Calcium-binding protein KIC
VIT_00s0199g00040	brown	putative GEM-like protein 8
VIT_17s0000g03400	brown	hypothetical protein CK203_011171
VIT_19s0014g04240	brown	G-type lectin S-receptor-like serine/threonine-protein kinase At4g27290
VIT_00s2342g00020	brown	putative disease resistance RPP13-like protein 1
VIT_14s0030g01550	brown	cysteine synthase
VIT_01s0011g01500	brown	Potassium transporter 11
VIT_19s0027g00040	brown	Cytochrome P450 72A15
VIT_14s0036g01260	brown	Retrovirus-related Pol polyprotein from transposon RE1
VIT_14s0068g00380	brown	PREDICTED: uncharacterized protein LOC100244680
VIT_03s0110g00290	brown	hypothetical protein CK203_051778
VIT_07s0104g00940	brown	acetyl-coenzyme A synthetase, chloroplastic/glyoxysomal
VIT_18s0001g10200	brown	putative acetyltransferase
VIT_19s0027g00330	brown	FBD-associated F-box protein At1g66320-like
VIT_14s0030g01230	red	EMI domain-containing protein 1-like
VIT_14s0030g01220	red	calmodulin-interacting protein 111 isoform X4
VIT_05s0020g05020	red	inhibitor of trypsin and hageman factor
VIT_06s0004g04650	red	metallothionein-like protein 1
VIT_18s0001g13250	red	thioredoxin H-type-like
VIT_02s0025g01320	red	unnamed protein product, partial
ENSRNA049469358	red	Scarecrow-like protein 9
VIT_13s0067g03820	red	Chalcone--flavonone isomerase 2
VIT_14s0030g01620	red	40S ribosomal protein S24-1-like
VIT_19s0177g00070	red	polyubiquitin isoform X1
VIT_12s0035g01000	red	PREDICTED: uncharacterized protein LOC100267991
VIT_05s0077g01570	red	Major allergen Pru ar 1
VIT_12s0028g00930	red	glutathione S-transferase F9
VIT_19s0090g00430	red	ubiquitin-like protein 5
VIT_00s0187g00110	red	cysteine proteinase inhibitor 1-like
VIT_01s0150g00190	red	Peptidyl-prolyl cis-trans isomerase FKBP19, chloroplastic
VIT_14s0066g01080	red	ADP-ribosylation factor isoform X1
VIT_05s0077g00130	red	small acidic protein 1
VIT_12s0059g02370	red	protein translation factor SUI1 homolog 1
VIT_03s0091g01040	red	---NA---
VIT_18s0001g14860	red	SKP1-like protein 1B
VIT_19s0014g04860	red	unnamed protein product, partial
VIT_06s0009g01620	red	NDR1/HIN1-like protein 13
VIT_02s0025g04720	red	leucoanthocyanidin dioxygenase
VIT_01s0010g03750	red	unnamed protein product, partial
VIT_15s0046g00270	red	uncharacterized protein LOC117932297
VIT_12s0034g01870	red	glutelin type-A 3-like
VIT_02s0087g00780	red	glycine-rich protein A3
VIT_15s0046g01500	red	eukaryotic translation initiation factor 1A
novel.1245	red	hypothetical protein CK203_024121
VIT_01s0137g00340	red	PREDICTED: uncharacterized protein LOC100254296
VIT_19s0014g04660	red	probable NAD(P)H dehydrogenase (quinone) FQR1-like 1
VIT_14s0060g00280	red	Pentatricopeptide repeat-containing protein
VIT_18s0001g09290	red	unnamed protein product, partial
VIT_06s0061g00410	red	ABC transporter F family member 1
VIT_11s0103g00270	red	NADH dehydrogenase [ubiquinone] 1 alpha subcomplex subunit 1
VIT_07s0005g01250	red	transmembrane protein 205
VIT_01s0010g03610	red	unnamed protein product, partial
VIT_04s0079g00540	red	unnamed protein product, partial
VIT_18s0122g00810	red	---NA---
VIT_02s0025g02990	red	mitochondrial import inner membrane translocase subunit Tim13
VIT_05s0020g04250	red	thioredoxin-like protein YLS8
VIT_08s0007g02360	red	NDR1/HIN1-like protein 10
VIT_05s0077g00410	red	stress-response A/B barrel domain-containing protein HS1
VIT_16s0013g00810	red	PREDICTED: uncharacterized protein LOC104882040
VIT_05s0020g03140	red	hexose transporter
VIT_05s0020g02540	red	Endo-1,3;1,4-beta-D-glucanase
VIT_02s0033g01390	red	putative galacturonosyltransferase-like 9
VIT_04s0008g06880	red	ER membrane protein complex subunit 4
VIT_03s0038g04750	red	universal stress protein A-like protein
VIT_19s0177g00300	red	glucose-6-phosphate/phosphate translocator 1, chloroplastic
VIT_05s0077g02140	red	glyoxysomal fatty acid beta-oxidation multifunctional protein MFP-a
VIT_13s0019g01100	red	PREDICTED: uncharacterized protein LOC100251328
VIT_11s0052g01090	red	4-coumarate--CoA ligase 2
VIT_10s0003g02790	red	DNA-binding protein DDB_G0278111
VIT_18s0001g07020	red	hypothetical protein VITISV_023917
VIT_02s0025g04350	red	elicitor-responsive protein 3
VIT_19s0085g00360	red	SNF2 domain-containing protein CLASSY 1 isoform X2
VIT_17s0000g00400	red	mitochondrial phosphate carrier protein 3, mitochondrial
VIT_10s0116g01660	red	putative lactoylglutathione lyase isoform X1
VIT_16s0098g00600	red	protein RESPONSE TO LOW SULFUR 3-like
VIT_04s0023g02450	red	cysteine protease RD19A
VIT_10s0003g00980	red	hypothetical protein VITISV_006518
VIT_00s0270g00120	red	Kunitz trypsin inhibitor 2
VIT_12s0028g03310	red	probable protein phosphatase 2C 58
VIT_05s0094g01520	red	unnamed protein product, partial
VIT_01s0146g00280	red	NAC domain-containing protein 83
VIT_16s0013g00520	red	GTP-binding protein YPTM2
VIT_10s0003g00510	red	transcription elongation factor 1 homolog isoform X1
VIT_00s0323g00020	red	FAM10 family protein At4g22670
VIT_17s0000g07120	red	protein Asterix
VIT_14s0030g01980	red	probable aldo-keto reductase 1
VIT_06s0004g00870	red	PREDICTED: uncharacterized protein LOC100265618
VIT_17s0000g00010	red	PREDICTED: uncharacterized protein LOC100243857 isoform X1
VIT_17s0000g07650	red	betaine aldehyde dehydrogenase 2, mitochondrial
VIT_02s0033g01160	red	PREDICTED: uncharacterized protein LOC100261262
VIT_17s0000g09780	red	peptide methionine sulfoxide reductase
VIT_03s0038g04470	red	phosphatidylinositol/phosphatidylcholine transfer protein SFH8 isoform X2
VIT_14s0066g00450	red	altered inheritance of mitochondria protein 32
VIT_17s0000g03160	red	hypothetical protein CK203_066192
VIT_18s0001g02650	red	V-type proton ATPase subunit c1
VIT_18s0072g00810	red	cytochrome b-c1 complex subunit 6
VIT_07s0005g03660	red	PREDICTED: uncharacterized protein At1g03900
VIT_00s0186g00080	red	small ubiquitin-related modifier 1
VIT_04s0008g01000	red	Eukaryotic initiation factor 4A-11
VIT_18s0117g00320	red	PREDICTED: uncharacterized protein LOC100256310
VIT_04s0008g05760	red	putative WRKY transcription factor 40
VIT_04s0008g02110	red	protein ACCELERATED CELL DEATH 6
VIT_02s0012g01570	red	cinnamoyl-CoA reductase-like SNL6
VIT_00s0551g00030	red	protein transport protein Sec61 subunit alpha-like
VIT_08s0040g00030	red	GDSL esterase/lipase 6
VIT_12s0034g01970	red	13S globulin basic chain
VIT_07s0129g00330	red	LOB domain-containing protein 38
VIT_05s0062g00210	red	V-type proton ATPase subunit F
VIT_00s0391g00070	red	phospho-2-dehydro-3-deoxyheptonate aldolase 2, chloroplastic
VIT_03s0038g01450	red	TOM1-like protein 2
VIT_06s0080g01080	red	ubiquitin-conjugating enzyme E2 variant 1D isoform X1
VIT_05s0020g04550	red	hypothetical protein VITISV_040938
VIT_05s0077g01460	red	leucine-rich repeat extensin-like protein 3
VIT_08s0032g00460	red	Serine/threonine-protein phosphatase 7 long form-like
VIT_00s0981g00010	red	mitochondrial pyruvate carrier 4
VIT_08s0007g04900	red	unnamed protein product, partial
VIT_11s0016g05190	red	probable sugar phosphate/phosphate translocator At5g25400
VIT_05s0062g00990	red	probable aldo-keto reductase 4
VIT_16s0098g01380	red	protein yippee-like At4g27740
VIT_05s0020g00720	red	pto-interacting protein 1 isoform X1
VIT_17s0000g02240	red	polyubiquitin 9
VIT_06s0004g02010	red	unnamed protein product, partial
VIT_14s0068g00640	red	acetyl-coenzyme A synthetase, chloroplastic/glyoxysomal
VIT_01s0127g00840	red	PREDICTED: uncharacterized protein At4g28440
VIT_14s0171g00490	red	glucose-6-phosphate 1-dehydrogenase, cytoplasmic isoform
VIT_03s0038g01380	red	PREDICTED: uncharacterized protein LOC109122358 isoform X1
VIT_17s0000g07670	red	Betaine aldehyde dehydrogenase 1, chloroplastic
VIT_04s0023g02820	red	agamous-like MADS-box protein TM6
VIT_08s0007g05550	red	mitochondrial fission 1 protein A-like
VIT_00s1351g00010	red	polyadenylate-binding protein 2
VIT_18s0122g00600	red	PREDICTED: uncharacterized protein LOC100259899 isoform X1
VIT_05s0020g00380	red	dihydrolipoyl dehydrogenase, mitochondrial
VIT_18s0001g09850	red	transcription factor MYB44
VIT_07s0005g05850	red	PREDICTED: uncharacterized protein At4g13200, chloroplastic
VIT_09s0002g05710	red	plastidic ATP/ADP-transporter
VIT_18s0001g10460	red	protein DCL, chloroplastic isoform X2
VIT_18s0001g15380	red	PREDICTED: uncharacterized protein LOC100262493
VIT_01s0026g00990	red	pyruvate dehydrogenase E1 component subunit alpha, mitochondrial
VIT_05s0077g02320	red	PREDICTED: uncharacterized protein LOC100243044
VIT_09s0002g03450	red	clavaminate synthase-like protein At3g21360
VIT_04s0008g05820	red	stromal cell-derived factor 2-like protein
VIT_13s0019g01490	red	elicitor-responsive protein 1
VIT_03s0038g03960	red	calcium-dependent protein kinase 26 isoform X1
VIT_01s0010g03860	red	hypothetical protein VITISV_022703
VIT_13s0019g03280	red	LIM domain-containing protein WLIM2b
VIT_03s0017g00460	red	magnesium-dependent phosphatase 1-like
VIT_07s0031g00540	red	protein RALF-like 34
VIT_11s0118g00590	red	PREDICTED: uncharacterized protein LOC100267143
VIT_14s0219g00250	red	mitochondrial inner membrane protease ATP23 homolog isoform X2
VIT_07s0104g00520	red	RAN GTPase-activating protein 1
VIT_11s0037g01120	red	cytochrome c oxidase subunit 6b-2
VIT_06s0004g06780	red	PHD finger-like domain-containing protein 5B
VIT_17s0000g01210	red	unnamed protein product, partial
VIT_18s0001g10450	red	ripening-related bZIP protein-like
VIT_18s0001g09220	red	adenine phosphoribosyltransferase 1, chloroplastic isoform X1
VIT_01s0026g00920	red	PREDICTED: uncharacterized protein LOC100251867
VIT_19s0015g00700	red	transmembrane emp24 domain-containing protein p24beta2
VIT_08s0032g01000	red	RING-H2 finger protein ATL70
VIT_14s0060g01100	red	PREDICTED: uncharacterized protein LOC100244357
VIT_08s0032g00920	red	E3 ubiquitin-protein ligase RHF2A isoform X1
VIT_09s0002g02400	red	PRA1 family protein F2
VIT_19s0014g03520	red	PREDICTED: uncharacterized protein LOC100267532
VIT_14s0068g01360	red	GEM-like protein 5
VIT_05s0020g02850	red	type II peroxiredoxin F
VIT_18s0001g02640	red	acetyltransferase At1g77540
VIT_08s0007g07320	red	PREDICTED: uncharacterized protein LOC100855285
VIT_05s0020g00640	red	methyltransferase-like protein 13
VIT_08s0105g00270	red	hypothetical protein CK203_039486
VIT_00s0264g00030	red	aconitate hydratase 1
VIT_05s0049g00160	red	enoyl-CoA delta isomerase 2, peroxisomal-like
VIT_01s0010g01810	red	protein SLOW GREEN 1, chloroplastic
VIT_00s0582g00030	red	syntaxin-51-like isoform X2
VIT_03s0038g03120	red	isocitrate dehydrogenase [NAD] regulatory subunit 1, mitochondrial isoform X1
VIT_06s0080g01050	red	PREDICTED: uncharacterized protein LOC100243239
VIT_12s0028g03010	red	PREDICTED: glutaredoxin-C9
VIT_00s0187g00310	red	V-type proton ATPase subunit e1
VIT_12s0034g01330	red	protein RETICULATA-RELATED 1, chloroplastic isoform X2
VIT_05s0094g01110	red	acetolactate synthase small subunit 2, chloroplastic isoform X1
VIT_01s0011g03070	red	AP2/ERF and B3 domain-containing transcription factor RAV1
VIT_15s0046g02300	red	bifunctional L-3-cyanoalanine synthase/cysteine synthase 1, mitochondrial isoform X2
VIT_00s0958g00020	red	peptidyl-prolyl cis-trans isomerase FKBP62
VIT_14s0060g00830	red	Golgi apparatus membrane protein-like protein ECHIDNA
VIT_19s0014g02480	red	probable bifunctional methylthioribulose-1-phosphate dehydratase/enolase-phosphatase E1 1
VIT_19s0015g02500	red	cytochrome P450 CYP72A219
VIT_10s0003g04080	red	PREDICTED: uncharacterized protein LOC104880522
VIT_07s0005g02200	red	autophagy-related protein 8i
VIT_16s0115g00140	red	unnamed protein product, partial
VIT_18s0001g15050	red	probable protein phosphatase 2C 11 isoform X1
VIT_00s0199g00300	red	bet1-like protein At4g14600
VIT_08s0032g00990	red	hypothetical protein VITISV_000390
VIT_16s0022g02070	red	CDGSH iron-sulfur domain-containing protein NEET
VIT_04s0023g03820	red	3-dehydroquinate synthase, chloroplastic
VIT_11s0016g00780	red	PREDICTED: uncharacterized protein LOC100255995
VIT_02s0012g00600	red	vacuolar protein sorting-associated protein 55 homolog
VIT_18s0122g00070	red	Chaperone protein dnaJ 10
VIT_19s0014g02730	red	cytochrome c oxidase copper chaperone 2
VIT_01s0010g02390	red	protein PLASTID TRANSCRIPTIONALLY ACTIVE 7 isoform X2
VIT_06s0004g03100	red	MLO-like protein 6
VIT_14s0066g01710	red	protein ALTERED XYLOGLUCAN 4-like
VIT_14s0171g00260	red	phosducin-like protein 3
VIT_13s0019g00870	red	Dolichyl-diphosphooligosaccharide--protein glycosyltransferase subunit 4A
VIT_09s0002g02070	red	protein FLX-like 3
VIT_04s0023g02480	red	dehydrin 1
VIT_17s0000g09200	red	anaphase-promoting complex subunit 15
VIT_07s0005g00060	red	B-box zinc finger protein 21
VIT_02s0234g00130	red	ethylene-responsive transcription factor 2
VIT_14s0066g01620	red	RING-H2 finger protein ATL48
VIT_18s0001g06250	red	Phospho-2-dehydro-3-deoxyheptonate aldolase 2, chloroplastic
VIT_03s0063g00140	red	Caffeoyl-CoA O-methyltransferase
VIT_04s0044g01430	red	PREDICTED: uncharacterized protein LOC100255146
VIT_12s0057g00880	red	transcription initiation factor TFIID subunit 15b isoform X4
VIT_16s0100g01200	red	Stilbene synthase 1
VIT_04s0023g01720	red	random slug protein 5 isoform X2
VIT_16s0050g00660	red	AP-1 complex subunit sigma-1
VIT_01s0011g01110	red	mitochondrial amidoxime-reducing component 1
VIT_14s0128g00380	red	protein YIPF1 homolog
VIT_06s0061g01210	red	GABA transporter 1
VIT_08s0032g01210	red	fra a 1-associated protein
VIT_18s0122g01160	red	12-oxophytodienoate reductase 2
VIT_14s0030g01890	red	28 kDa ookinete surface antigen isoform X1
VIT_05s0077g01260	red	acetate/butyrate--CoA ligase AAE7, peroxisomal
VIT_14s0068g01490	red	NAC domain-containing protein 83
VIT_00s0301g00020	red	unnamed protein product, partial
VIT_01s0011g03440	red	protein NEGATIVE REGULATOR OF RESISTANCE
VIT_16s0098g00880	red	PREDICTED: uncharacterized protein LOC100854009
VIT_05s0020g04210	red	ATP sulfurylase 1, chloroplastic
VIT_06s0004g02980	red	F-box/kelch-repeat protein
VIT_07s0104g00590	red	PREDICTED: uncharacterized protein LOC100259706
VIT_11s0052g00620	red	plasma membrane ATPase 4
VIT_02s0012g00760	red	haloacid dehalogenase-like hydrolase domain-containing protein Sgpp
VIT_01s0011g02320	red	PREDICTED: uncharacterized protein LOC100266416
VIT_04s0023g02900	red	cytochrome P450 84A1
VIT_15s0021g02030	red	Retrovirus-related Pol polyprotein from transposon RE1
VIT_07s0104g00220	red	uncharacterized isomerase BH0283-like
VIT_15s0107g00550	red	Protein sulfur deficiency-induced 2
VIT_17s0000g03870	red	serine/threonine-protein phosphatase 2A 65 kDa regulatory subunit A beta isoform
VIT_18s0001g10310	red	probable serine/threonine-protein kinase At1g01540 isoform X2
VIT_10s0003g00260	red	dnaJ homolog subfamily B member 13-like
VIT_14s0066g00200	red	pentatricopeptide repeat-containing protein At4g35850, mitochondrial
VIT_06s0009g02640	red	hydroxymethylglutaryl-CoA lyase, mitochondrial
VIT_11s0016g02570	red	probable phospholipase A2 homolog 1
VIT_07s0005g02770	red	hypothetical protein CK203_091570
VIT_00s0371g00050	red	probable mannitol dehydrogenase
VIT_19s0085g01130	red	UPF0678 fatty acid-binding protein-like protein At1g79260
VIT_07s0151g00280	red	Protein LIFEGUARD 4
ENSRNA049469002	red	unnamed protein product, partial
VIT_14s0219g00120	red	cystinosin homolog isoform X2
VIT_06s0004g04670	red	B3 domain-containing protein Os01g0723500-like isoform X1
VIT_12s0028g03850	red	Thioredoxin M-type, chloroplastic
VIT_07s0005g03780	red	long-chain-alcohol oxidase FAO2
VIT_13s0073g00330	red	charged multivesicular body protein 5 isoform X1
VIT_08s0032g00840	red	sucrose-phosphatase 1-like
VIT_01s0026g01630	red	PREDICTED: uncharacterized protein LOC100258620 isoform X1
VIT_00s0612g00020	red	mitochondrial pyruvate carrier 4
VIT_17s0000g07920	red	RING-H2 finger protein ATL48
VIT_05s0102g00470	red	protein FAR-RED IMPAIRED RESPONSE 1
VIT_05s0062g00890	red	phosphoglucan, water dikinase, chloroplastic isoform X1
VIT_12s0059g01080	red	putative membrane protein YuiD
VIT_13s0067g03440	red	CDP-diacylglycerol--glycerol-3-phosphate 3-phosphatidyltransferase 2
VIT_00s1287g00020	red	Nudix hydrolase 2
VIT_12s0059g01490	red	transmembrane protein 256 homolog isoform X1
VIT_11s0065g00140	red	serine/threonine-protein kinase HT1
VIT_11s0037g00100	red	probable CCR4-associated factor 1 homolog 7
VIT_10s0092g00270	red	unnamed protein product, partial
VIT_18s0001g00760	red	PREDICTED: plastocyanin
VIT_03s0038g01760	red	putative disease resistance protein At1g50180
VIT_15s0021g02230	red	T-complex protein 1 subunit alpha
VIT_18s0001g06760	red	putative clathrin assembly protein At4g40080
VIT_16s0098g01570	red	acyl-CoA-binding domain-containing protein 1-like
VIT_07s0005g00670	red	PREDICTED: uncharacterized protein LOC100265898
ENSRNA049469370	red	probable 3-deoxy-D-manno-octulosonic acid transferase, mitochondrial isoform X2
VIT_13s0067g03070	red	Two-component response regulator ARR17
VIT_00s0250g00020	red	phosphoglucan phosphatase DSP4, amyloplastic isoform X1
VIT_03s0063g01080	red	serine/threonine-protein kinase SAPK10 isoform X1
VIT_00s0211g00180	red	MADS-box transcription factor 23 isoform X1
VIT_07s0005g03340	red	R2R3 Myb14 transcription factor
VIT_13s0067g02500	red	adenine/guanine permease AZG1
VIT_11s0016g02840	red	AP-4 complex subunit sigma
VIT_08s0007g00530	red	PREDICTED: uncharacterized protein At5g02240
VIT_03s0063g02630	red	unnamed protein product, partial
VIT_04s0043g00400	red	exosome complex component CSL4
VIT_06s0004g07280	red	UDP-glycosyltransferase 87A1-like
VIT_19s0014g02840	red	3-deoxy-manno-octulosonate cytidylyltransferase, mitochondrial
VIT_03s0063g02650	red	epoxide hydrolase 4-like
VIT_10s0003g00550	red	ras-related protein RABA1f
VIT_18s0122g01270	red	protein kinase APK1B, chloroplastic isoform X5
VIT_10s0116g01800	red	calcium-dependent protein kinase 2
VIT_05s0049g01090	red	glutathione transferase GST 23
VIT_08s0007g04800	red	alpha carbonic anhydrase 7
VIT_14s0108g01200	red	vesicle transport v-SNARE 13
VIT_17s0000g01650	red	cycloeucalenol cycloisomerase isoform X1
VIT_15s0021g01390	red	PREDICTED: uclacyanin-3
VIT_09s0002g06360	red	MAPK kinase substrate protein
VIT_01s0011g06270	red	RNA demethylase ALKBH10B isoform X1
VIT_18s0001g13090	red	26S proteasome regulatory subunit S10B-like B
VIT_02s0025g02920	red	caffeic acid 3-O-methyltransferase
VIT_19s0014g03030	red	uncharacterized protein LOC117909082
VIT_18s0001g10800	red	putative carboxylesterase 2
VIT_05s0049g00460	red	transcription factor bHLH104 isoform X2
VIT_00s0414g00030	red	cellulose synthase-like protein E6
VIT_01s0011g06330	red	65-kDa microtubule-associated protein 6 isoform X1
VIT_11s0118g00830	red	unnamed protein product, partial
VIT_00s0189g00080	red	ADP-ribosylation factor-related protein 1
VIT_09s0002g00150	red	protein STRUBBELIG-RECEPTOR FAMILY 6
VIT_03s0063g01060	red	Myb family transcription factor EFM
VIT_06s0004g02400	red	protein RETICULATA-RELATED 4, chloroplastic
VIT_05s0049g01100	red	glutathione transferase GST 23
VIT_18s0001g03250	red	prolyl-tRNA synthetase associated domain-containing protein 1 isoform X2
VIT_15s0046g01190	red	hydroquinone glucosyltransferase
VIT_17s0000g00520	red	retinol dehydrogenase 11
VIT_11s0016g02300	red	ectonucleotide pyrophosphatase/phosphodiesterase family member 3
VIT_02s0025g00170	red	hypothetical protein CK203_096030
VIT_16s0100g01070	red	Stilbene synthase 1
VIT_08s0007g00780	red	light-harvesting complex-like protein OHP1, chloroplastic
VIT_05s0049g01890	red	PREDICTED: uncharacterized protein LOC100244160 isoform X4
VIT_14s0219g00020	red	probable carboxylesterase 11
VIT_06s0080g01120	red	unnamed protein product, partial
VIT_02s0025g01560	red	UDP-glucose 4-epimerase GEPI48 isoform X2
VIT_00s0245g00060	red	unnamed protein product, partial
VIT_09s0002g03740	red	Homeobox-leucine zipper protein ATHB-15
VIT_09s0070g00100	red	30S ribosomal protein S17-like
VIT_14s0066g01660	red	protease Do-like 9
VIT_11s0016g04160	red	probable sulfate transporter 3.5
VIT_19s0014g04780	red	PREDICTED: uncharacterized protein LOC100258992
VIT_10s0003g02140	red	uncharacterized protein LOC117923359
VIT_02s0025g04990	red	PREDICTED: uncharacterized protein LOC100258130
VIT_16s0050g02670	red	spermine synthase
VIT_05s0020g03680	red	uncharacterized N-acetyltransferase p20-like
VIT_08s0040g02090	red	dnaJ protein P58IPK homolog
VIT_00s2750g00010	red	phosphatidate cytidylyltransferase 1
VIT_07s0031g01980	red	ethylene-responsive transcription factor ERF110
VIT_02s0012g02670	red	PREDICTED: uncharacterized protein LOC100257507
VIT_15s0048g02230	red	probable inactive purple acid phosphatase 29
VIT_12s0059g00760	red	5'-adenylylsulfate reductase 3, chloroplastic isoform X2
VIT_01s0026g00910	red	PREDICTED: uncharacterized protein LOC100262187
VIT_12s0035g01910	red	22.0 kDa class IV heat shock protein
VIT_06s0061g00480	red	alpha-L-fucosidase 1
VIT_18s0001g13990	red	---NA---
VIT_13s0067g03110	red	N-terminal kinase-like protein
VIT_01s0146g00410	red	GEM-like protein 5
VIT_13s0067g03260	red	methylesterase 17
VIT_00s0469g00050	red	cellulose synthase-like protein E6
VIT_03s0038g03850	red	metallothionein-like protein 4A
VIT_13s0106g00650	red	unnamed protein product, partial
VIT_03s0038g00650	red	coenzyme Q-binding protein COQ10 homolog, mitochondrial
VIT_06s0009g02320	red	4-diphosphocytidyl-2-C-methyl-D-erythritol kinase, chloroplastic/chromoplastic isoform X2
VIT_05s0077g02380	red	chaperone protein dnaJ 49
VIT_12s0055g00770	red	calcium homeostasis endoplasmic reticulum protein isoform X1
VIT_06s0004g01180	red	Peroxidase 15
VIT_04s0008g02050	red	2-hydroxy-6-oxononadienedioate/2-hydroxy-6-oxononatrienedioate hydrolase
VIT_18s0001g07590	red	argininosuccinate lyase, chloroplastic
VIT_08s0007g07350	red	PREDICTED: uncharacterized protein LOC100243555
VIT_04s0008g01040	red	cytokinin riboside 5'-monophosphate phosphoribohydrolase LOG8
VIT_15s0046g01560	red	BAG family molecular chaperone regulator 6
VIT_15s0046g00230	red	LOB domain-containing protein 1
VIT_04s0008g04750	red	aurachin C monooxygenase/isomerase
VIT_03s0063g00120	red	O-acyltransferase WSD1
VIT_08s0040g02760	red	ankyrin repeat-containing protein At5g02620
VIT_01s0026g02480	red	Calvin cycle protein CP12-2, chloroplastic
VIT_18s0001g04340	red	serine hydroxymethyltransferase 7
VIT_06s0004g06170	red	hypothetical protein VITISV_028924
VIT_19s0015g01080	red	unnamed protein product, partial
VIT_17s0000g07550	red	CCR4-NOT transcription complex subunit 4
VIT_13s0019g04890	red	SHUGOSHIN 2
VIT_18s0072g00740	red	Exocyst complex component SEC5A
VIT_18s0122g01280	red	Niemann-Pick C1 protein
VIT_02s0012g01220	red	hypothetical protein VITISV_016425
VIT_00s0287g00030	red	---NA---
VIT_09s0002g09150	red	protein RAE1
VIT_03s0063g00050	red	abscisate beta-glucosyltransferase
VIT_02s0025g00110	red	DNA repair helicase XPB1
VIT_18s0001g03550	red	molybdopterin synthase sulfur carrier subunit
VIT_09s0002g01850	red	protein phosphatase 2C 16
VIT_03s0063g00960	red	sodium channel modifier 1
VIT_12s0059g01090	red	CSC1-like protein At3g21620
VIT_04s0008g05380	red	probable carboxylesterase 17
VIT_18s0001g09090	red	Protein NPGR1
VIT_09s0002g06790	red	26.5 kDa heat shock protein, mitochondrial
VIT_05s0077g02210	red	shewanella-like protein phosphatase 2
VIT_01s0127g00370	red	RNA-binding protein 48
VIT_00s0226g00040	red	PREDICTED: uncharacterized protein LOC100257710
VIT_10s0003g03500	red	katanin p60 ATPase-containing subunit A-like 2 isoform X3
VIT_13s0064g00240	red	unnamed protein product, partial
VIT_12s0059g02250	red	50S ribosomal protein L6, chloroplastic
VIT_09s0002g04100	red	Protein thylakoid assembly 8, chloroplastic
VIT_09s0018g02000	red	Retrovirus-related Pol polyprotein from transposon RE1
VIT_03s0038g03670	red	protein LAZ1 isoform X1
VIT_04s0023g02100	red	PREDICTED: uncharacterized protein LOC100254788
VIT_00s0211g00140	red	MADS-box transcription factor 27
VIT_14s0068g01930	red	zinc finger protein 511
VIT_14s0066g01940	red	---NA---
VIT_13s0084g00110	red	ABC transporter I family member 6, chloroplastic
VIT_12s0059g02020	red	formimidoyltransferase-cyclodeaminase isoform X1
VIT_10s0116g00940	red	calcium permeable stress-gated cation channel 1
VIT_16s0039g02840	red	uncharacterized protein LOC117934135
VIT_09s0002g00630	red	50S ribosomal protein L19-2, chloroplastic
VIT_09s0002g06800	red	probable methyltransferase PMT11
VIT_09s0002g01730	red	probable phospholipid-transporting ATPase 4 isoform X2
VIT_11s0016g05720	red	receptor-like serine/threonine-protein kinase At3g01300
VIT_07s0031g00990	red	Trafficking protein particle complex subunit 12
VIT_00s0214g00130	red	F-box protein PP2-B10
VIT_09s0002g03500	red	Protein PAF1-like
VIT_19s0090g00120	red	fatty acid desaturase 4, chloroplastic
VIT_06s0009g01920	red	calmodulin-7 isoform X1
VIT_08s0007g04890	red	ACT domain-containing protein ACR10
VIT_18s0117g00300	red	coatomer subunit beta'-2
VIT_07s0005g01810	red	DUF724 domain-containing protein 6-like
VIT_17s0000g03150	red	unnamed protein product, partial
VIT_01s0011g04860	red	auxin efflux carrier component 3
VIT_08s0056g00430	red	PREDICTED: uncharacterized protein LOC100255300
VIT_06s0080g00420	red	glucan endo-1,3-beta-glucosidase 14
VIT_14s0068g00300	red	ninja-family protein AFP3-like
VIT_03s0063g01150	red	feruloyl CoA ortho-hydroxylase 2
VIT_13s0067g02960	red	reticulon-like protein B16
VIT_07s0031g01020	red	Trafficking protein particle complex subunit 12
VIT_05s0062g01170	red	ATP-dependent DNA helicase 2 subunit KU70 isoform X1
VIT_12s0142g00160	red	transcription factor bHLH149
VIT_01s0011g05980	red	AUGMIN subunit 8
VIT_13s0064g00910	red	unnamed protein product, partial
VIT_13s0019g02190	red	Tropinone reductase-like
VIT_16s0100g01100	red	stilbene synthase 1
VIT_13s0067g01770	red	steroid 5-alpha-reductase DET2
VIT_04s0008g03340	red	Retrovirus-related Pol polyprotein from transposon RE1
VIT_13s0067g01730	red	3-oxo-5-alpha-steroid 4-dehydrogenase 1
VIT_12s0134g00400	red	putative zinc finger protein At1g68190
VIT_17s0000g03970	red	protein CASP isoform X1
VIT_15s0021g02470	red	bifunctional epoxide hydrolase 2
VIT_14s0068g00990	red	unnamed protein product, partial
VIT_14s0083g00340	red	putative endo-1,3(4)-beta-glucanase 2
VIT_16s0098g01060	red	small heat shock protein, chloroplastic
VIT_11s0016g03980	red	proline-, glutamic acid- and leucine-rich protein 1-like
VIT_15s0021g01060	red	cytochrome P450 714C2
VIT_19s0014g01330	red	peptide-N4-(N-acetyl-beta-glucosaminyl)asparagine amidase A-like
VIT_02s0012g00890	red	PREDICTED: uncharacterized protein LOC100267676
VIT_17s0000g02190	red	surfeit locus protein 1
VIT_12s0035g00710	red	cx9C motif-containing protein 4
VIT_01s0011g02490	red	tRNA(adenine(34)) deaminase, chloroplastic
VIT_06s0004g06600	red	protein EARLY FLOWERING 4
VIT_08s0007g08940	red	nuclear pore complex protein NUP93A
VIT_13s0019g01470	red	geranylgeranyl transferase type-1 subunit beta
VIT_01s0010g03000	red	probable calcium-binding protein CML31
VIT_16s0039g00970	red	probable glutathione S-transferase
VIT_18s0001g01380	red	uncharacterized oxidoreductase At4g09670
VIT_05s0020g04530	red	Mediator of RNA polymerase II transcription subunit 13
VIT_10s0597g00050	red	heat stress transcription factor B-2a
VIT_10s0003g00410	red	MLO-like protein 6-like
VIT_07s0151g00400	red	prostamide/prostaglandin F synthase
VIT_08s0007g04460	red	DnaJ-like subfamily C member 28
VIT_16s0098g01300	red	PREDICTED: uncharacterized protein LOC100262355
VIT_19s0090g00080	red	fatty acid desaturase 4, chloroplastic
VIT_14s0060g00890	red	DUF724 domain-containing protein 6 isoform X2
VIT_03s0063g00270	red	PREDICTED: uncharacterized protein LOC104878785
VIT_12s0059g01850	red	mpv17-like protein
VIT_19s0014g02650	red	beta-glucuronosyltransferase GlcAT14B
VIT_06s0009g01200	red	protein argonaute 4
VIT_06s0004g07170	red	protein FLC EXPRESSOR
ENSRNA049463903	red	protein LUTEIN DEFICIENT 5, chloroplastic
VIT_19s0085g00030	red	unnamed protein product, partial
VIT_00s1286g00020	red	elongation factor G-2, chloroplastic
VIT_18s0001g05310	red	F-box protein At1g22220
VIT_13s0156g00550	red	G-type lectin S-receptor-like serine/threonine-protein kinase LECRK3
VIT_02s0025g04060	red	plant UBX domain-containing protein 8
VIT_14s0083g00070	red	thylakoid membrane protein slr0575
VIT_01s0127g00420	red	1,4-dihydroxy-2-naphthoyl-CoA synthase, peroxisomal
VIT_01s0011g04330	red	DNA gyrase subunit A, chloroplastic/mitochondrial isoform X2
VIT_18s0001g12310	red	transcription repressor OFP7
VIT_04s0008g01500	red	small heat shock protein 17.3 kDa
VIT_05s0049g01070	red	probable glutathione S-transferase
VIT_08s0056g01550	red	double-stranded RNA-binding protein 2 isoform X3
VIT_01s0010g01430	red	synaptotagmin-2 isoform X2
VIT_07s0005g01730	red	flowering time control protein FCA isoform X2
VIT_00s0455g00020	red	enhancer of mRNA-decapping protein 4
VIT_10s0003g04670	red	Homeobox-leucine zipper protein HOX32
VIT_13s0156g00100	red	unnamed protein product, partial
VIT_19s0085g00830	red	ent-kaur-16-ene synthase, chloroplastic isoform X2
VIT_16s0098g01170	red	Homeobox-leucine zipper protein ATHB-12
VIT_00s0772g00010	red	putative U-box domain-containing protein 50
VIT_14s0108g00540	red	ATP-dependent 6-phosphofructokinase 5, chloroplastic
VIT_14s0128g00490	red	chaperone protein dnaJ C76, chloroplastic-like isoform X1
VIT_00s0475g00050	red	unnamed protein product, partial
VIT_19s0014g01470	red	TPR repeat-containing thioredoxin TTL1
VIT_16s0100g01190	red	Stilbene synthase 1
VIT_01s0011g04450	red	protein DETOXIFICATION 12
novel.662	red	Disease resistance-like protein DSC1
VIT_08s0040g02280	red	lipid phosphate phosphatase gamma, chloroplastic
VIT_17s0000g07800	red	PREDICTED: uncharacterized protein At5g50100, mitochondrial
VIT_00s0194g00040	red	Calcineurin B-like protein 3
VIT_16s0039g01550	red	putative gamma-glutamylcyclotransferase At3g02910
VIT_05s0020g04670	red	Auxin-induced protein 22B
VIT_18s0001g07760	red	protein CLT2, chloroplastic isoform X1
VIT_07s0031g01640	red	ABC transporter F family member 5
VIT_14s0171g00340	red	F-box/kelch-repeat protein At1g57790
novel.117	red	---NA---
VIT_08s0040g00970	red	stomatal closure-related actin-binding protein 1
VIT_13s0019g03550	red	AP2-like ethylene-responsive transcription factor TOE3 isoform X1
VIT_09s0002g05150	red	auxin-induced protein 22A-like
VIT_17s0000g08800	red	Scarecrow-like protein 15
VIT_07s0151g00380	red	ankyrin repeat-containing protein NPR4
VIT_17s0000g03760	red	carbon catabolite repressor protein 4 homolog 5 isoform X1
VIT_17s0000g06220	red	probable arabinosyltransferase ARAD1
VIT_18s0001g07010	red	Glutathione transferase GST 23
VIT_07s0129g00660	red	probable indole-3-acetic acid-amido synthetase GH3.1
novel.15	red	Endoplasmic reticulum oxidoreductin-1
VIT_07s0255g00040	red	cell division cycle-associated protein 7
VIT_03s0063g01310	red	Salicylic acid-binding protein 2
VIT_02s0025g04180	red	Protein phosphatase inhibitor 2
VIT_09s0018g01750	red	Serine/threonine-protein kinase ATG1c
VIT_01s0010g03570	red	PREDICTED: uncharacterized protein LOC100262484
VIT_07s0005g00140	red	translocator protein homolog
VIT_05s0020g03300	red	G-type lectin S-receptor-like serine/threonine-protein kinase LECRK2
VIT_08s0058g00680	red	CASP-like protein 4B1 isoform X1
VIT_08s0007g06260	red	G patch domain-containing protein 11
VIT_01s0010g02530	red	PREDICTED: uncharacterized protein LOC100240965 isoform X1
VIT_05s0077g00110	red	unnamed protein product, partial
VIT_17s0000g07070	red	UDP-glycosyltransferase 83A1-like
VIT_10s0003g04040	red	transcription termination factor MTEF1, chloroplastic
VIT_16s0039g01100	red	phenylalanine ammonia-lyase-like
VIT_11s0016g05430	red	PREDICTED: uncharacterized protein LOC100257716
VIT_18s0117g00280	red	coatomer subunit beta'-2-like
VIT_03s0063g01290	red	protein DMR6-LIKE OXYGENASE 2
[truncated: 736 more rows]
